# Supplementary material for: Global trends and forecasts of nonalcoholic steatohepatitis causing liver cancer incidence and deaths
Source: Front Oncol. 2026 Jan 19;15:1623789. doi: 10.3389/fonc.2025.1623789 (PMC12861896; doi:10.3389/fonc.2025.1623789)
Supplement: Supplementary file 1 [file DataSheet1.csv]

measure_id	measure_name	location_id	location_name	sex_id	sex_name	age_id	age_name	cause_id	cause_name	metric_id	metric_name	year	val	upper	lower
1	Deaths	263	Western Africa	1	Male	8	15-19 years	996	Liver cancer due to NASH	1	Number	1990	2.264124844633508	4.306072297575047	1.0546355111610222
1	Deaths	263	Western Africa	2	Female	8	15-19 years	996	Liver cancer due to NASH	1	Number	1990	7.389730898079302	14.592848469002668	3.5504590707399504
1	Deaths	263	Western Africa	3	Both	8	15-19 years	996	Liver cancer due to NASH	1	Number	1990	9.653855742712818	18.02257581519125	4.7571877917014165
1	Deaths	263	Western Africa	1	Male	8	15-19 years	996	Liver cancer due to NASH	2	Percent	1990	0.00012680149039502334	0.00024232759243545437	5.8801916905856425e-05
1	Deaths	263	Western Africa	2	Female	8	15-19 years	996	Liver cancer due to NASH	2	Percent	1990	0.00043133834418644445	0.0008701354663548386	0.00019998687924566573
1	Deaths	263	Western Africa	3	Both	8	15-19 years	996	Liver cancer due to NASH	2	Percent	1990	0.00027578679119859853	0.0005373784215447125	0.0001366476918657387
1	Deaths	263	Western Africa	1	Male	8	15-19 years	996	Liver cancer due to NASH	3	Rate	1990	0.026685079384551	0.050751565828520376	0.012429982562049871
1	Deaths	263	Western Africa	2	Female	8	15-19 years	996	Liver cancer due to NASH	3	Rate	1990	0.07986791161620115	0.1577189139666577	0.03837321753252224
1	Deaths	263	Western Africa	3	Both	8	15-19 years	996	Liver cancer due to NASH	3	Rate	1990	0.05442762850671976	0.10160976995578887	0.02682062553699063
1	Deaths	263	Western Africa	1	Male	9	20-24 years	996	Liver cancer due to NASH	1	Number	1990	2.808106666852609	5.102978586132491	1.3627489647416184
1	Deaths	263	Western Africa	2	Female	9	20-24 years	996	Liver cancer due to NASH	1	Number	1990	2.5307927800287215	5.007070995058648	1.2109829175845779
1	Deaths	263	Western Africa	3	Both	9	20-24 years	996	Liver cancer due to NASH	1	Number	1990	5.338899446881327	9.885041297727543	2.6929095271624197
1	Deaths	263	Western Africa	1	Male	9	20-24 years	996	Liver cancer due to NASH	2	Percent	1990	0.00016513922294683148	0.0003076537380638111	7.875288841052601e-05
1	Deaths	263	Western Africa	2	Female	9	20-24 years	996	Liver cancer due to NASH	2	Percent	1990	0.00012869757735966959	0.00025743807949811856	6.034419706415108e-05
1	Deaths	263	Western Africa	3	Both	9	20-24 years	996	Liver cancer due to NASH	2	Percent	1990	0.00014543726841824775	0.0002742471500464991	7.147620884450438e-05
1	Deaths	263	Western Africa	1	Male	9	20-24 years	996	Liver cancer due to NASH	3	Rate	1990	0.0396472698261411	0.07204824920279079	0.01924046424168163
1	Deaths	263	Western Africa	2	Female	9	20-24 years	996	Liver cancer due to NASH	3	Rate	1990	0.031637689201651914	0.06259388647002294	0.015138616435682949
1	Deaths	263	Western Africa	3	Both	9	20-24 years	996	Liver cancer due to NASH	3	Rate	1990	0.03539909809625954	0.06554188743678963	0.017855097190874927
1	Deaths	263	Western Africa	1	Male	10	25-29 years	996	Liver cancer due to NASH	1	Number	1990	3.902113788540057	7.857010613455851	1.7557282162706345
1	Deaths	263	Western Africa	2	Female	10	25-29 years	996	Liver cancer due to NASH	1	Number	1990	7.426009162821066	16.94427548207866	3.1491910988681733
1	Deaths	263	Western Africa	3	Both	10	25-29 years	996	Liver cancer due to NASH	1	Number	1990	11.328122951361133	22.963316711372904	5.068997200059243
1	Deaths	263	Western Africa	1	Male	10	25-29 years	996	Liver cancer due to NASH	2	Percent	1990	0.00023538976506686765	0.0004574310715619197	0.00010442658367116674
1	Deaths	263	Western Africa	2	Female	10	25-29 years	996	Liver cancer due to NASH	2	Percent	1990	0.0003597033025978873	0.0007936069455199042	0.0001480485326957674
1	Deaths	263	Western Africa	3	Both	10	25-29 years	996	Liver cancer due to NASH	2	Percent	1990	0.00030407046040918374	0.0006355500300047397	0.00013633809804875505
1	Deaths	263	Western Africa	1	Male	10	25-29 years	996	Liver cancer due to NASH	3	Rate	1990	0.06449815115957223	0.12986875464711656	0.029020482237274232
1	Deaths	263	Western Africa	2	Female	10	25-29 years	996	Liver cancer due to NASH	3	Rate	1990	0.11036105898408556	0.2518160353588747	0.04680145916791699
1	Deaths	263	Western Africa	3	Both	10	25-29 years	996	Liver cancer due to NASH	3	Rate	1990	0.08864783027854521	0.17969863243916104	0.0396672604457635
1	Deaths	263	Western Africa	1	Male	11	30-34 years	996	Liver cancer due to NASH	1	Number	1990	5.23321089447104	10.520024211846412	2.4399586866287755
1	Deaths	263	Western Africa	2	Female	11	30-34 years	996	Liver cancer due to NASH	1	Number	1990	6.877086741833729	14.172619348985844	3.0244013830004346
1	Deaths	263	Western Africa	3	Both	11	30-34 years	996	Liver cancer due to NASH	1	Number	1990	12.110297636304752	23.5797946295518	5.86800390576055
1	Deaths	263	Western Africa	1	Male	11	30-34 years	996	Liver cancer due to NASH	2	Percent	1990	0.00028503961431566735	0.000581249854180796	0.00013375907838303973
1	Deaths	263	Western Africa	2	Female	11	30-34 years	996	Liver cancer due to NASH	2	Percent	1990	0.0003593729213409109	0.0007510667060064685	0.0001582841706697202
1	Deaths	263	Western Africa	3	Both	11	30-34 years	996	Liver cancer due to NASH	2	Percent	1990	0.00032276774237860516	0.0006332703195806904	0.0001579541142518585
1	Deaths	263	Western Africa	1	Male	11	30-34 years	996	Liver cancer due to NASH	3	Rate	1990	0.099922828975638	0.2008691415915417	0.046588524611002394
1	Deaths	263	Western Africa	2	Female	11	30-34 years	996	Liver cancer due to NASH	3	Rate	1990	0.1268981172047266	0.2615175260630826	0.05580718341670811
1	Deaths	263	Western Africa	3	Both	11	30-34 years	996	Liver cancer due to NASH	3	Rate	1990	0.11364097967859742	0.22126879477258166	0.05506435371244446
1	Deaths	263	Western Africa	1	Male	12	35-39 years	996	Liver cancer due to NASH	1	Number	1990	8.008191532794248	15.841471581270785	3.8333774226713717
1	Deaths	263	Western Africa	2	Female	12	35-39 years	996	Liver cancer due to NASH	1	Number	1990	9.334371719008884	19.964361890662726	4.187145115450246
1	Deaths	263	Western Africa	3	Both	12	35-39 years	996	Liver cancer due to NASH	1	Number	1990	17.342563251803117	33.97431584381593	8.326706813961895
1	Deaths	263	Western Africa	1	Male	12	35-39 years	996	Liver cancer due to NASH	2	Percent	1990	0.0003794125489794205	0.0007393749067127883	0.00017520014580928517
1	Deaths	263	Western Africa	2	Female	12	35-39 years	996	Liver cancer due to NASH	2	Percent	1990	0.000529227435959015	0.001127183182089275	0.00023033239436823027
1	Deaths	263	Western Africa	3	Both	12	35-39 years	996	Liver cancer due to NASH	2	Percent	1990	0.0004473247421156261	0.0008994586253789586	0.00021507064249974377
1	Deaths	263	Western Africa	1	Male	12	35-39 years	996	Liver cancer due to NASH	3	Rate	1990	0.18020499111898708	0.3564740221215104	0.08626089193538382
1	Deaths	263	Western Africa	2	Female	12	35-39 years	996	Liver cancer due to NASH	3	Rate	1990	0.22442981110142496	0.48001066410902243	0.10067310533617077
1	Deaths	263	Western Africa	3	Both	12	35-39 years	996	Liver cancer due to NASH	3	Rate	1990	0.20158542217543798	0.3949085670358004	0.09678746353997494
1	Deaths	263	Western Africa	1	Male	13	40-44 years	996	Liver cancer due to NASH	1	Number	1990	14.681844773568432	28.238526993806033	7.039128354263999
1	Deaths	263	Western Africa	2	Female	13	40-44 years	996	Liver cancer due to NASH	1	Number	1990	12.548312337385868	26.62118940651542	5.761546814616494
1	Deaths	263	Western Africa	3	Both	13	40-44 years	996	Liver cancer due to NASH	1	Number	1990	27.230157110954305	51.32689812810656	13.843351606532112
1	Deaths	263	Western Africa	1	Male	13	40-44 years	996	Liver cancer due to NASH	2	Percent	1990	0.0006059503762463134	0.0011479476505956774	0.00028655510269139794
1	Deaths	263	Western Africa	2	Female	13	40-44 years	996	Liver cancer due to NASH	2	Percent	1990	0.0007306522519671727	0.0015284400417298314	0.00033009320220763746
1	Deaths	263	Western Africa	3	Both	13	40-44 years	996	Liver cancer due to NASH	2	Percent	1990	0.0006571037391052789	0.001252304266463381	0.00033101414042088214
1	Deaths	263	Western Africa	1	Male	13	40-44 years	996	Liver cancer due to NASH	3	Rate	1990	0.39276501069834535	0.7554299563767987	0.18830898746095073
1	Deaths	263	Western Africa	2	Female	13	40-44 years	996	Liver cancer due to NASH	3	Rate	1990	0.3945923630560869	0.8371259618701001	0.18117674403627515
1	Deaths	263	Western Africa	3	Both	13	40-44 years	996	Liver cancer due to NASH	3	Rate	1990	0.3936049915629059	0.7419172508753653	0.20010212464398264
1	Deaths	263	Western Africa	1	Male	14	45-49 years	996	Liver cancer due to NASH	1	Number	1990	23.445629746011456	42.17135081794293	11.04467333742684
1	Deaths	263	Western Africa	2	Female	14	45-49 years	996	Liver cancer due to NASH	1	Number	1990	15.343755211816383	31.83991074690918	7.0397947139477335
1	Deaths	263	Western Africa	3	Both	14	45-49 years	996	Liver cancer due to NASH	1	Number	1990	38.789384957827856	70.90420263439886	18.740735131359543
1	Deaths	263	Western Africa	1	Male	14	45-49 years	996	Liver cancer due to NASH	2	Percent	1990	0.0008163254237792609	0.0014472504340902164	0.00038697812283256493
1	Deaths	263	Western Africa	2	Female	14	45-49 years	996	Liver cancer due to NASH	2	Percent	1990	0.0007890998524313984	0.0016423084140494938	0.0003576675274249452
1	Deaths	263	Western Africa	3	Both	14	45-49 years	996	Liver cancer due to NASH	2	Percent	1990	0.0008043761997078154	0.001494989618110041	0.0003996373595306981
1	Deaths	263	Western Africa	1	Male	14	45-49 years	996	Liver cancer due to NASH	3	Rate	1990	0.7356237370003168	1.3231568961513593	0.3465346831132932
1	Deaths	263	Western Africa	2	Female	14	45-49 years	996	Liver cancer due to NASH	3	Rate	1990	0.5769494782555398	1.1972310323997652	0.26470742208598114
1	Deaths	263	Western Africa	3	Both	14	45-49 years	996	Liver cancer due to NASH	3	Rate	1990	0.6634475319066684	1.2127343161214286	0.3205385824636011
1	Deaths	263	Western Africa	1	Male	15	50-54 years	996	Liver cancer due to NASH	1	Number	1990	33.09702844013764	57.199923457154505	15.457395382498476
1	Deaths	263	Western Africa	2	Female	15	50-54 years	996	Liver cancer due to NASH	1	Number	1990	37.92388606850629	78.90450787981882	16.828213862300448
1	Deaths	263	Western Africa	3	Both	15	50-54 years	996	Liver cancer due to NASH	1	Number	1990	71.02091450864394	127.69822558777076	34.78297791263751
1	Deaths	263	Western Africa	1	Male	15	50-54 years	996	Liver cancer due to NASH	2	Percent	1990	0.0009143312091258985	0.0016289272933518893	0.0004393759070612775
1	Deaths	263	Western Africa	2	Female	15	50-54 years	996	Liver cancer due to NASH	2	Percent	1990	0.0016608605164947147	0.00333563908523144	0.0007382479131666731
1	Deaths	263	Western Africa	3	Both	15	50-54 years	996	Liver cancer due to NASH	2	Percent	1990	0.0012019449363190266	0.0021785748907044884	0.0006078102110107024
1	Deaths	263	Western Africa	1	Male	15	50-54 years	996	Liver cancer due to NASH	3	Rate	1990	1.2548223020291511	2.168646038970482	0.5860430791339298
1	Deaths	263	Western Africa	2	Female	15	50-54 years	996	Liver cancer due to NASH	3	Rate	1990	1.795853667026416	3.7364564792995316	0.7968858866289539
1	Deaths	263	Western Africa	3	Both	15	50-54 years	996	Liver cancer due to NASH	3	Rate	1990	1.4953868511494475	2.6887607513956597	0.7323759229832109
1	Deaths	263	Western Africa	1	Male	16	55-59 years	996	Liver cancer due to NASH	1	Number	1990	47.466972008747796	87.54491418577237	21.609070486425768
1	Deaths	263	Western Africa	2	Female	16	55-59 years	996	Liver cancer due to NASH	1	Number	1990	36.31757418063116	76.49348187539738	16.77019346012597
1	Deaths	263	Western Africa	3	Both	16	55-59 years	996	Liver cancer due to NASH	1	Number	1990	83.78454618937901	158.66036423875826	42.36797405675522
1	Deaths	263	Western Africa	1	Male	16	55-59 years	996	Liver cancer due to NASH	2	Percent	1990	0.0010805745411031013	0.002042827712257147	0.0004789521320156893
1	Deaths	263	Western Africa	2	Female	16	55-59 years	996	Liver cancer due to NASH	2	Percent	1990	0.0013497328580220336	0.0028005243461045946	0.0006134110936613915
1	Deaths	263	Western Africa	3	Both	16	55-59 years	996	Liver cancer due to NASH	2	Percent	1990	0.0011817205310391103	0.002254911411567809	0.0005872509705269666
1	Deaths	263	Western Africa	1	Male	16	55-59 years	996	Liver cancer due to NASH	3	Rate	1990	2.1820219205949196	4.024375554327589	0.9933531356576133
1	Deaths	263	Western Africa	2	Female	16	55-59 years	996	Liver cancer due to NASH	3	Rate	1990	2.1532440912763553	4.535246133184653	0.9942932806573821
1	Deaths	263	Western Africa	3	Both	16	55-59 years	996	Liver cancer due to NASH	3	Rate	1990	2.1694538648636814	4.108231840516755	1.0970443744615463
1	Deaths	263	Western Africa	1	Male	17	60-64 years	996	Liver cancer due to NASH	1	Number	1990	44.5728845113664	81.36239074702326	20.231638363695502
1	Deaths	263	Western Africa	2	Female	17	60-64 years	996	Liver cancer due to NASH	1	Number	1990	57.55997656655981	119.53611971702725	26.676724784646293
1	Deaths	263	Western Africa	3	Both	17	60-64 years	996	Liver cancer due to NASH	1	Number	1990	102.13286107792614	189.00124486097894	51.418930900776196
1	Deaths	263	Western Africa	1	Male	17	60-64 years	996	Liver cancer due to NASH	2	Percent	1990	0.0008546952621736398	0.0015756378728421934	0.0003887824080433503
1	Deaths	263	Western Africa	2	Female	17	60-64 years	996	Liver cancer due to NASH	2	Percent	1990	0.0016967436148752175	0.003484286776304861	0.0008039263760579236
1	Deaths	263	Western Africa	3	Both	17	60-64 years	996	Liver cancer due to NASH	2	Percent	1990	0.001186008180166156	0.002195939154789959	0.0006072731522974902
1	Deaths	263	Western Africa	1	Male	17	60-64 years	996	Liver cancer due to NASH	3	Rate	1990	2.56401138239649	4.680291577745216	1.163805116445099
1	Deaths	263	Western Africa	2	Female	17	60-64 years	996	Liver cancer due to NASH	3	Rate	1990	4.134844801639783	8.586926762358868	1.9163335946292346
1	Deaths	263	Western Africa	3	Both	17	60-64 years	996	Liver cancer due to NASH	3	Rate	1990	3.262535233796716	6.037461538651188	1.6425278992228085
1	Deaths	263	Western Africa	1	Male	18	65-69 years	996	Liver cancer due to NASH	1	Number	1990	48.132526675414795	84.88317553049437	22.95742250301501
1	Deaths	263	Western Africa	2	Female	18	65-69 years	996	Liver cancer due to NASH	1	Number	1990	90.26550341611379	178.8088120351252	42.30453700529576
1	Deaths	263	Western Africa	3	Both	18	65-69 years	996	Liver cancer due to NASH	1	Number	1990	138.39803009152843	252.70268937706604	67.29951034789181
1	Deaths	263	Western Africa	1	Male	18	65-69 years	996	Liver cancer due to NASH	2	Percent	1990	0.0008838606127953483	0.0015420849839084016	0.00042530383182507635
1	Deaths	263	Western Africa	2	Female	18	65-69 years	996	Liver cancer due to NASH	2	Percent	1990	0.0020350086459206807	0.004037806585252488	0.0009640963582236147
1	Deaths	263	Western Africa	3	Both	18	65-69 years	996	Liver cancer due to NASH	2	Percent	1990	0.0013995863244227777	0.0025987044732920894	0.0006749262175074779
1	Deaths	263	Western Africa	1	Male	18	65-69 years	996	Liver cancer due to NASH	3	Rate	1990	3.9580190241036117	6.980086996921147	1.8878276560064824
1	Deaths	263	Western Africa	2	Female	18	65-69 years	996	Liver cancer due to NASH	3	Rate	1990	7.418100635878116	14.694669747131618	3.4766250780527113
1	Deaths	263	Western Africa	3	Both	18	65-69 years	996	Liver cancer due to NASH	3	Rate	1990	5.68859423514891	10.386875167560609	2.766221501420024
1	Deaths	263	Western Africa	1	Male	19	70-74 years	996	Liver cancer due to NASH	1	Number	1990	51.692702409176476	91.61953123915997	25.203676016122536
1	Deaths	263	Western Africa	2	Female	19	70-74 years	996	Liver cancer due to NASH	1	Number	1990	92.24122331708601	184.93084071661207	42.45205282293735
1	Deaths	263	Western Africa	3	Both	19	70-74 years	996	Liver cancer due to NASH	1	Number	1990	143.9339257262623	265.58993534129274	71.59131114894707
1	Deaths	263	Western Africa	1	Male	19	70-74 years	996	Liver cancer due to NASH	2	Percent	1990	0.0009448364167164739	0.0016385627025672098	0.0004461452367503331
1	Deaths	263	Western Africa	2	Female	19	70-74 years	996	Liver cancer due to NASH	2	Percent	1990	0.0017725575151175707	0.003483772089842212	0.0008035791241953816
1	Deaths	263	Western Africa	3	Both	19	70-74 years	996	Liver cancer due to NASH	2	Percent	1990	0.0013474005260130798	0.0024815603328806886	0.0006484676809010688
1	Deaths	263	Western Africa	1	Male	19	70-74 years	996	Liver cancer due to NASH	3	Rate	1990	6.2446505593279245	11.06794441639442	3.044687977142013
1	Deaths	263	Western Africa	2	Female	19	70-74 years	996	Liver cancer due to NASH	3	Rate	1990	10.23674009996388	20.523242047388567	4.71124098131786
1	Deaths	263	Western Africa	3	Both	19	70-74 years	996	Liver cancer due to NASH	3	Rate	1990	8.325309312379595	15.362037482228688	4.140926514623957
1	Deaths	263	Western Africa	1	Male	20	75-79 years	996	Liver cancer due to NASH	1	Number	1990	41.004231037945004	72.45772299063114	19.561741335834945
1	Deaths	263	Western Africa	2	Female	20	75-79 years	996	Liver cancer due to NASH	1	Number	1990	79.6748814674482	159.42738828112113	37.545022044397484
1	Deaths	263	Western Africa	3	Both	20	75-79 years	996	Liver cancer due to NASH	1	Number	1990	120.67911250539326	224.9727708162141	62.483391344228075
1	Deaths	263	Western Africa	1	Male	20	75-79 years	996	Liver cancer due to NASH	2	Percent	1990	0.0008915800717015155	0.0015794713165769116	0.0004251885012892416
1	Deaths	263	Western Africa	2	Female	20	75-79 years	996	Liver cancer due to NASH	2	Percent	1990	0.0016383922032899643	0.003215036551149533	0.0007848135716557746
1	Deaths	263	Western Africa	3	Both	20	75-79 years	996	Liver cancer due to NASH	2	Percent	1990	0.0012746788435621951	0.002318442583035224	0.0006634341373376503
1	Deaths	263	Western Africa	1	Male	20	75-79 years	996	Liver cancer due to NASH	3	Rate	1990	8.400534895326247	14.844410320861975	4.007613032736998
1	Deaths	263	Western Africa	2	Female	20	75-79 years	996	Liver cancer due to NASH	3	Rate	1990	13.874444686144777	27.762406914488587	6.538024556809712
1	Deaths	263	Western Africa	3	Both	20	75-79 years	996	Liver cancer due to NASH	3	Rate	1990	11.359414475495381	21.17648113535634	5.8815044739573
1	Deaths	263	Western Africa	1	Male	21	80+ years	996	Liver cancer due to NASH	1	Number	1990	39.543331038579	68.73149131781193	20.24252490712205
1	Deaths	263	Western Africa	2	Female	21	80+ years	996	Liver cancer due to NASH	1	Number	1990	64.86845046507149	134.3152873131182	29.9878298286241
1	Deaths	263	Western Africa	3	Both	21	80+ years	996	Liver cancer due to NASH	1	Number	1990	104.4117815036505	187.3979617748358	53.313950571791885
1	Deaths	263	Western Africa	1	Male	21	80+ years	996	Liver cancer due to NASH	2	Percent	1990	0.000682268497588608	0.0011635952312563597	0.00034889297931619005
1	Deaths	263	Western Africa	2	Female	21	80+ years	996	Liver cancer due to NASH	2	Percent	1990	0.0008813548448640696	0.001812297004954621	0.00040614543549231014
1	Deaths	263	Western Africa	3	Both	21	80+ years	996	Liver cancer due to NASH	2	Percent	1990	0.000793310677730424	0.001440721848976713	0.0004107399417344943
1	Deaths	263	Western Africa	1	Male	21	80+ years	996	Liver cancer due to NASH	3	Rate	1990	11.135439271756134	19.35485270272346	5.700314083058817
1	Deaths	263	Western Africa	2	Female	21	80+ years	996	Liver cancer due to NASH	3	Rate	1990	13.452268993465575	27.853993149467616	6.218806684801818
1	Deaths	263	Western Africa	3	Both	21	80+ years	996	Liver cancer due to NASH	3	Rate	1990	12.469692750379354	22.380568281921676	6.367179769994758
1	Deaths	263	Western Africa	1	Male	22	All ages	996	Liver cancer due to NASH	1	Number	1990	365.8528983682386	574.4853224514784	202.6633490812184
1	Deaths	263	Western Africa	2	Female	22	All ages	996	Liver cancer due to NASH	1	Number	1990	520.3015543323904	979.3255706017741	275.83635345110184
1	Deaths	263	Western Africa	3	Both	22	All ages	996	Liver cancer due to NASH	1	Number	1990	886.154452700629	1514.166708895402	510.9090821812184
1	Deaths	263	Western Africa	1	Male	22	All ages	996	Liver cancer due to NASH	2	Percent	1990	0.0002708661688543502	0.00042293870378102736	0.00015113962254024232
1	Deaths	263	Western Africa	2	Female	22	All ages	996	Liver cancer due to NASH	2	Percent	1990	0.0004375343705597321	0.0008171897556058992	0.00023565434614758105
1	Deaths	263	Western Africa	3	Both	22	All ages	996	Liver cancer due to NASH	2	Percent	1990	0.00034900407104908446	0.0005960825316998156	0.0001979540642025575
1	Deaths	263	Western Africa	1	Male	22	All ages	996	Liver cancer due to NASH	3	Rate	1990	0.42136866554829905	0.6616596855679823	0.2334161772088771
1	Deaths	263	Western Africa	2	Female	22	All ages	996	Liver cancer due to NASH	3	Rate	1990	0.5933537822813882	1.1168264375974148	0.3145647793055771
1	Deaths	263	Western Africa	3	Both	22	All ages	996	Liver cancer due to NASH	3	Rate	1990	0.507786648941521	0.8676519501827272	0.2927625200820762
1	Deaths	263	Western Africa	1	Male	24	15-49 years	996	Liver cancer due to NASH	1	Number	1990	60.343222246871406	101.14987459150272	31.355604863498904
1	Deaths	263	Western Africa	2	Female	24	15-49 years	996	Liver cancer due to NASH	1	Number	1990	61.45005885097398	116.8061526608073	31.735447214775313
1	Deaths	263	Western Africa	3	Both	24	15-49 years	996	Liver cancer due to NASH	1	Number	1990	121.79328109784531	210.36434790171688	67.55081418124203
1	Deaths	263	Western Africa	1	Male	24	15-49 years	996	Liver cancer due to NASH	2	Percent	1990	0.0004191373452158482	0.0007183404057034312	0.00021171929567892115
1	Deaths	263	Western Africa	2	Female	24	15-49 years	996	Liver cancer due to NASH	2	Percent	1990	0.00046936695652782145	0.0009027609144249355	0.00024216492410442743
1	Deaths	263	Western Africa	3	Both	24	15-49 years	996	Liver cancer due to NASH	2	Percent	1990	0.00044272094732558106	0.0007732712722616355	0.00024477787594395615
1	Deaths	263	Western Africa	1	Male	24	15-49 years	996	Liver cancer due to NASH	3	Rate	1990	0.1578684686184225	0.26462583879557305	0.08203176990041461
1	Deaths	263	Western Africa	2	Female	24	15-49 years	996	Liver cancer due to NASH	3	Rate	1990	0.1559700515946283	0.29647264783355654	0.08054962732372797
1	Deaths	263	Western Africa	3	Both	24	15-49 years	996	Liver cancer due to NASH	3	Rate	1990	0.15690489286504383	0.2710099865330557	0.08702494231631129
1	Deaths	263	Western Africa	1	Male	25	50-69 years	996	Liver cancer due to NASH	1	Number	1990	173.26941163566644	285.66476584957695	87.49364072941415
1	Deaths	263	Western Africa	2	Female	25	50-69 years	996	Liver cancer due to NASH	1	Number	1990	222.0669402318111	429.36367554308185	109.01519830394793
1	Deaths	263	Western Africa	3	Both	25	50-69 years	996	Liver cancer due to NASH	1	Number	1990	395.33635186747784	675.9137958205623	210.91726984421356
1	Deaths	263	Western Africa	1	Male	25	50-69 years	996	Liver cancer due to NASH	2	Percent	1990	0.0009278700694750728	0.001561328826523995	0.00046667088343508895
1	Deaths	263	Western Africa	2	Female	25	50-69 years	996	Liver cancer due to NASH	2	Percent	1990	0.0017345714994133283	0.0033684456928955954	0.0008920866002186174
1	Deaths	263	Western Africa	3	Both	25	50-69 years	996	Liver cancer due to NASH	2	Percent	1990	0.0012551245369342777	0.0022627302600577138	0.0006651799924640807
1	Deaths	263	Western Africa	1	Male	25	50-69 years	996	Liver cancer due to NASH	3	Rate	1990	2.2307162984221605	3.677723858181729	1.1264163047646767
1	Deaths	263	Western Africa	2	Female	25	50-69 years	996	Liver cancer due to NASH	3	Rate	1990	3.465847966632186	6.701174070635222	1.7014243677124297
1	Deaths	263	Western Africa	3	Both	25	50-69 years	996	Liver cancer due to NASH	3	Rate	1990	2.78902326066664	4.768444110550591	1.4879814843564012
1	Deaths	263	Western Africa	1	Male	26	70+ years	996	Liver cancer due to NASH	1	Number	1990	132.24026448570058	229.0295281430741	68.65241834972572
1	Deaths	263	Western Africa	2	Female	26	70+ years	996	Liver cancer due to NASH	1	Number	1990	236.78455524960543	455.07262906215294	114.55987824814565
1	Deaths	263	Western Africa	3	Both	26	70+ years	996	Liver cancer due to NASH	1	Number	1990	369.02481973530575	653.2264648001583	199.99173304369387
1	Deaths	263	Western Africa	1	Male	26	70+ years	996	Liver cancer due to NASH	2	Percent	1990	0.0008333836167956941	0.0014317893639919632	0.00043095183802375597
1	Deaths	263	Western Africa	2	Female	26	70+ years	996	Liver cancer due to NASH	2	Percent	1990	0.0013585726671744593	0.00260344346477548	0.0006635629694952111
1	Deaths	263	Western Africa	3	Both	26	70+ years	996	Liver cancer due to NASH	2	Percent	1990	0.0011077075424079264	0.0019635751866787466	0.0005845185924921034
1	Deaths	263	Western Africa	1	Male	26	70+ years	996	Liver cancer due to NASH	3	Rate	1990	7.913751190604141	13.705982123332388	4.10841705108465
1	Deaths	263	Western Africa	2	Female	26	70+ years	996	Liver cancer due to NASH	3	Rate	1990	12.0959746107226	23.247069308925102	5.852211843953662
1	Deaths	263	Western Africa	3	Both	26	70+ years	996	Liver cancer due to NASH	3	Rate	1990	10.16998745149161	18.002325574645482	5.51158975408568
1	Deaths	263	Western Africa	1	Male	27	Age-standardized	996	Liver cancer due to NASH	3	Rate	1990	0.9602939377134111	1.5306173418725695	0.5268554666157538
1	Deaths	263	Western Africa	2	Female	27	Age-standardized	996	Liver cancer due to NASH	3	Rate	1990	1.3741550507888878	2.5982114402640506	0.7300061803848875
1	Deaths	263	Western Africa	3	Both	27	Age-standardized	996	Liver cancer due to NASH	3	Rate	1990	1.1720960208570297	2.0114638598443557	0.6670920675195815
1	Deaths	263	Western Africa	1	Male	30	80-84 years	996	Liver cancer due to NASH	1	Number	1990	26.785663990549974	47.85849547379939	13.033243285708883
1	Deaths	263	Western Africa	2	Female	30	80-84 years	996	Liver cancer due to NASH	1	Number	1990	42.84943452845506	89.01754972665373	19.881130132032496
1	Deaths	263	Western Africa	3	Both	30	80-84 years	996	Liver cancer due to NASH	1	Number	1990	69.635098519005	129.30772462664572	34.44211973811789
1	Deaths	263	Western Africa	1	Male	30	80-84 years	996	Liver cancer due to NASH	2	Percent	1990	0.0008284993920728175	0.001478486715499606	0.0003995532230705814
1	Deaths	263	Western Africa	2	Female	30	80-84 years	996	Liver cancer due to NASH	2	Percent	1990	0.001145236597263177	0.002364313299317937	0.0005274881890928119
1	Deaths	263	Western Africa	3	Both	30	80-84 years	996	Liver cancer due to NASH	2	Percent	1990	0.0009979926536994586	0.0018547760003247578	0.000498379351633159
1	Deaths	263	Western Africa	1	Male	30	80-84 years	996	Liver cancer due to NASH	3	Rate	1990	11.256822014039917	20.112794874092412	5.477291882130172
1	Deaths	263	Western Africa	2	Female	30	80-84 years	996	Liver cancer due to NASH	3	Rate	1990	13.988278814733519	29.0599472007953	6.490232473294151
1	Deaths	263	Western Africa	3	Both	30	80-84 years	996	Liver cancer due to NASH	3	Rate	1990	12.794117258157447	23.757820789286644	6.32808063635775
1	Deaths	263	Western Africa	1	Male	31	85-89 years	996	Liver cancer due to NASH	1	Number	1990	10.130127684655244	17.682823337055545	5.165040944157715
1	Deaths	263	Western Africa	2	Female	31	85-89 years	996	Liver cancer due to NASH	1	Number	1990	17.132702694672414	35.2567320627406	7.817035942623709
1	Deaths	263	Western Africa	3	Both	31	85-89 years	996	Liver cancer due to NASH	1	Number	1990	27.262830379327635	50.66984053308752	14.074566051399964
1	Deaths	263	Western Africa	1	Male	31	85-89 years	996	Liver cancer due to NASH	2	Percent	1990	0.0005867404985630224	0.0010073098440074174	0.00029904014380997346
1	Deaths	263	Western Africa	2	Female	31	85-89 years	996	Liver cancer due to NASH	2	Percent	1990	0.0007512254120286199	0.0015554882379835188	0.00034890288274350227
1	Deaths	263	Western Africa	3	Both	31	85-89 years	996	Liver cancer due to NASH	2	Percent	1990	0.0006799975156516213	0.0012646512561897561	0.00034543134802778237
1	Deaths	263	Western Africa	1	Male	31	85-89 years	996	Liver cancer due to NASH	3	Rate	1990	11.43057378105218	19.95283999407987	5.828098463534765
1	Deaths	263	Western Africa	2	Female	31	85-89 years	996	Liver cancer due to NASH	3	Rate	1990	13.580400286336168	27.94658512045548	6.196248136992309
1	Deaths	263	Western Africa	3	Both	31	85-89 years	996	Liver cancer due to NASH	3	Rate	1990	12.693335921291299	23.591435592558003	6.552995134807722
1	Deaths	263	Western Africa	1	Male	32	90-94 years	996	Liver cancer due to NASH	1	Number	1990	2.419510003125348	4.350532121103416	1.1929872303509221
1	Deaths	263	Western Africa	2	Female	32	90-94 years	996	Liver cancer due to NASH	1	Number	1990	4.2641557306761655	8.98351225095177	1.8537114205089764
1	Deaths	263	Western Africa	3	Both	32	90-94 years	996	Liver cancer due to NASH	1	Number	1990	6.683665733801519	12.859942294200073	3.2553507985753334
1	Deaths	263	Western Africa	1	Male	32	90-94 years	996	Liver cancer due to NASH	2	Percent	1990	0.0003628586681352535	0.0006470580321747281	0.00018048371295047318
1	Deaths	263	Western Africa	2	Female	32	90-94 years	996	Liver cancer due to NASH	2	Percent	1990	0.0004284525268704993	0.000892505664272809	0.00018752443262723577
1	Deaths	263	Western Africa	3	Both	32	90-94 years	996	Liver cancer due to NASH	2	Percent	1990	0.0004019725780157981	0.0007635182495601533	0.0001981532358910976
1	Deaths	263	Western Africa	1	Male	32	90-94 years	996	Liver cancer due to NASH	3	Rate	1990	10.072728488861053	18.111819658252195	4.966557875967019
1	Deaths	263	Western Africa	2	Female	32	90-94 years	996	Liver cancer due to NASH	3	Rate	1990	10.772512730064877	22.694996664375136	4.683020775165988
1	Deaths	263	Western Africa	3	Both	32	90-94 years	996	Liver cancer due to NASH	3	Rate	1990	10.508235629542725	20.21874061210939	5.118148424935213
1	Deaths	263	Western Africa	1	Male	37	20+ years	996	Liver cancer due to NASH	1	Number	1990	363.5887735236051	571.9222536687366	201.65773518207988
1	Deaths	263	Western Africa	2	Female	37	20+ years	996	Liver cancer due to NASH	1	Number	1990	512.911823434311	965.8976100675372	270.6012097391516
1	Deaths	263	Western Africa	3	Both	37	20+ years	996	Liver cancer due to NASH	1	Number	1990	876.500596957916	1497.2369020182591	503.7801006398693
1	Deaths	263	Western Africa	1	Male	37	20+ years	996	Liver cancer due to NASH	2	Percent	1990	0.0007709404371209748	0.0012053966402726017	0.0004307493856540589
1	Deaths	263	Western Africa	2	Female	37	20+ years	996	Liver cancer due to NASH	2	Percent	1990	0.001232509050114281	0.002298358346367069	0.0006550655557301348
1	Deaths	263	Western Africa	3	Both	37	20+ years	996	Liver cancer due to NASH	2	Percent	1990	0.0009866716292974344	0.0017003437542526376	0.0005590375110174893
1	Deaths	263	Western Africa	1	Male	37	20+ years	996	Liver cancer due to NASH	3	Rate	1990	0.9280532662611084	1.459820418603288	0.5147274432839349
1	Deaths	263	Western Africa	2	Female	37	20+ years	996	Liver cancer due to NASH	3	Rate	1990	1.3318570967800054	2.508106711437605	0.7026590636480048
1	Deaths	263	Western Africa	3	Both	37	20+ years	996	Liver cancer due to NASH	3	Rate	1990	1.1282229086041529	1.92722854762142	0.6484607682110868
1	Deaths	263	Western Africa	1	Male	41	50-74 years	996	Liver cancer due to NASH	1	Number	1990	224.96211404484302	363.3524183866145	116.29569374847323
1	Deaths	263	Western Africa	2	Female	41	50-74 years	996	Liver cancer due to NASH	1	Number	1990	314.308163548897	595.9951252890695	155.3489774537238
1	Deaths	263	Western Africa	3	Both	41	50-74 years	996	Liver cancer due to NASH	1	Number	1990	539.2702775937396	942.7262990537479	289.75807739904315
1	Deaths	263	Western Africa	1	Male	41	50-74 years	996	Liver cancer due to NASH	2	Percent	1990	0.0009316642314850099	0.001538884209594585	0.0004885764865444577
1	Deaths	263	Western Africa	2	Female	41	50-74 years	996	Liver cancer due to NASH	2	Percent	1990	0.001745527402719971	0.0034019203621047335	0.0008877814921207452
1	Deaths	263	Western Africa	3	Both	41	50-74 years	996	Liver cancer due to NASH	2	Percent	1990	0.001278417917396381	0.0022961382230694567	0.000694983881637199
1	Deaths	263	Western Africa	1	Male	41	50-74 years	996	Liver cancer due to NASH	3	Rate	1990	2.617291573737568	4.227375027027372	1.3530266667442936
1	Deaths	263	Western Africa	2	Female	41	50-74 years	996	Liver cancer due to NASH	3	Rate	1990	4.300660047514762	8.154966116384383	2.1256308878963126
1	Deaths	263	Western Africa	3	Both	41	50-74 years	996	Liver cancer due to NASH	3	Rate	1990	3.390870097436716	5.927755617817953	1.8219657951988248
1	Deaths	263	Western Africa	1	Male	157	25+ years	996	Liver cancer due to NASH	1	Number	1990	360.78066685675225	568.2923705221756	200.32502869880386
1	Deaths	263	Western Africa	2	Female	157	25+ years	996	Liver cancer due to NASH	1	Number	1990	510.3810306542826	960.9211983092888	268.5987198881799
1	Deaths	263	Western Africa	3	Both	157	25+ years	996	Liver cancer due to NASH	1	Number	1990	871.1616975110347	1488.1859184613795	499.7857758295993
1	Deaths	263	Western Africa	1	Male	157	25+ years	996	Liver cancer due to NASH	2	Percent	1990	0.0007936251080385931	0.001243983041356314	0.00044303978085977587
1	Deaths	263	Western Africa	2	Female	157	25+ years	996	Liver cancer due to NASH	2	Percent	1990	0.001287336660447164	0.002398295274755924	0.0006843790150237076
1	Deaths	263	Western Africa	3	Both	157	25+ years	996	Liver cancer due to NASH	2	Percent	1990	0.001022975485580424	0.0017611583072437895	0.0005777916640660856
1	Deaths	263	Western Africa	1	Male	157	25+ years	996	Liver cancer due to NASH	3	Rate	1990	1.124107586709809	1.7706651820867187	0.6241656087896634
1	Deaths	263	Western Africa	2	Female	157	25+ years	996	Liver cancer due to NASH	3	Rate	1990	1.6727372134590675	3.1493502913951623	0.8803130352796485
1	Deaths	263	Western Africa	3	Both	157	25+ years	996	Liver cancer due to NASH	3	Rate	1990	1.391485839326642	2.377043937699169	0.7982959211254325
1	Deaths	263	Western Africa	1	Male	158	<20 years	996	Liver cancer due to NASH	1	Number	1990	2.264124844633508	4.306072297575047	1.0546355111610222
1	Deaths	263	Western Africa	2	Female	158	<20 years	996	Liver cancer due to NASH	1	Number	1990	7.389730898079302	14.592848469002668	3.5504590707399504
1	Deaths	263	Western Africa	3	Both	158	<20 years	996	Liver cancer due to NASH	1	Number	1990	9.653855742712818	18.02257581519125	4.7571877917014165
1	Deaths	263	Western Africa	1	Male	158	<20 years	996	Liver cancer due to NASH	2	Percent	1990	2.5802128263247516e-06	4.9022664863389794e-06	1.1959617077779773e-06
1	Deaths	263	Western Africa	2	Female	158	<20 years	996	Liver cancer due to NASH	2	Percent	1990	9.573696992892973e-06	1.9071759605324473e-05	4.612500851798415e-06
1	Deaths	263	Western Africa	3	Both	158	<20 years	996	Liver cancer due to NASH	2	Percent	1990	5.8540145296704205e-06	1.0972069968965437e-05	2.8604167503517382e-06
1	Deaths	263	Western Africa	1	Male	158	<20 years	996	Liver cancer due to NASH	3	Rate	1990	0.004751841080824433	0.00903738647147316	0.002213420500689049
1	Deaths	263	Western Africa	2	Female	158	<20 years	996	Liver cancer due to NASH	3	Rate	1990	0.015026733984730287	0.029673996935419725	0.007219722167900433
1	Deaths	263	Western Africa	3	Both	158	<20 years	996	Liver cancer due to NASH	3	Rate	1990	0.009970463414635002	0.018613643873691705	0.004913204433317812
1	Deaths	263	Western Africa	1	Male	159	10-24 years	996	Liver cancer due to NASH	1	Number	1990	5.072231511486113	9.300456508826139	2.4856089407367206
1	Deaths	263	Western Africa	2	Female	159	10-24 years	996	Liver cancer due to NASH	1	Number	1990	9.920523678108024	19.423630116600737	4.6894693103622265
1	Deaths	263	Western Africa	3	Both	159	10-24 years	996	Liver cancer due to NASH	1	Number	1990	14.99275518959414	27.185519313951012	7.559195407339864
1	Deaths	263	Western Africa	1	Male	159	10-24 years	996	Liver cancer due to NASH	2	Percent	1990	0.00010088523715269255	0.00018698656052576135	4.8400459124706966e-05
1	Deaths	263	Western Africa	2	Female	159	10-24 years	996	Liver cancer due to NASH	2	Percent	1990	0.0001958186005225941	0.000390723242588135	9.420435469403813e-05
1	Deaths	263	Western Africa	3	Both	159	10-24 years	996	Liver cancer due to NASH	2	Percent	1990	0.00014844540853662	0.00027583178788519446	7.395823825992465e-05
1	Deaths	263	Western Africa	1	Male	159	10-24 years	996	Liver cancer due to NASH	3	Rate	1990	0.019553403564728077	0.03585317015626475	0.009581998497557035
1	Deaths	263	Western Africa	2	Female	159	10-24 years	996	Liver cancer due to NASH	3	Rate	1990	0.035210969312054745	0.06894039731728802	0.01664435924298681
1	Deaths	263	Western Africa	3	Both	159	10-24 years	996	Liver cancer due to NASH	3	Rate	1990	0.027705396149432498	0.05023663580152477	0.013968780299746303
1	Deaths	263	Western Africa	1	Male	160	85+ years	996	Liver cancer due to NASH	1	Number	1990	12.757667048029022	21.632131306588988	6.557675670749274
1	Deaths	263	Western Africa	2	Female	160	85+ years	996	Liver cancer due to NASH	1	Number	1990	22.019015936616473	45.57557008975438	10.388387509913596
1	Deaths	263	Western Africa	3	Both	160	85+ years	996	Liver cancer due to NASH	1	Number	1990	34.77668298464548	64.31590525493762	17.771640270637132
1	Deaths	263	Western Africa	1	Male	160	85+ years	996	Liver cancer due to NASH	2	Percent	1990	0.0004978931914397148	0.0008525779287620612	0.0002553732613102399
1	Deaths	263	Western Africa	2	Female	160	85+ years	996	Liver cancer due to NASH	2	Percent	1990	0.0006085715568294964	0.0012602896162268757	0.00028654021953793476
1	Deaths	263	Western Africa	3	Both	160	85+ years	996	Liver cancer due to NASH	2	Percent	1990	0.0005624220833336693	0.0010493903291828534	0.0002836991593607635
1	Deaths	263	Western Africa	1	Male	160	85+ years	996	Liver cancer due to NASH	3	Rate	1990	10.888916542243093	18.46344410318206	5.597103515953459
1	Deaths	263	Western Africa	2	Female	160	85+ years	996	Liver cancer due to NASH	3	Rate	1990	12.518763073077587	25.911683134089646	5.90624768710307
1	Deaths	263	Western Africa	3	Both	160	85+ years	996	Liver cancer due to NASH	3	Rate	1990	11.867147449126236	21.947071010808163	6.064370072257788
1	Deaths	263	Western Africa	1	Male	162	10-19 years	996	Liver cancer due to NASH	1	Number	1990	2.264124844633508	4.306072297575047	1.0546355111610222
1	Deaths	263	Western Africa	2	Female	162	10-19 years	996	Liver cancer due to NASH	1	Number	1990	7.389730898079302	14.592848469002668	3.5504590707399504
1	Deaths	263	Western Africa	3	Both	162	10-19 years	996	Liver cancer due to NASH	1	Number	1990	9.653855742712818	18.02257581519125	4.7571877917014165
1	Deaths	263	Western Africa	1	Male	162	10-19 years	996	Liver cancer due to NASH	2	Percent	1990	6.804611330627565e-05	0.00013045820100142058	3.166828649655453e-05
1	Deaths	263	Western Africa	2	Female	162	10-19 years	996	Liver cancer due to NASH	2	Percent	1990	0.00023845629035235412	0.0004785292105631042	0.00011154008024294447
1	Deaths	263	Western Africa	3	Both	162	10-19 years	996	Liver cancer due to NASH	2	Percent	1990	0.0001501839102262294	0.0002912804236364805	7.452497197773576e-05
1	Deaths	263	Western Africa	1	Male	162	10-19 years	996	Liver cancer due to NASH	3	Rate	1990	0.01200638181664902	0.022834583639379565	0.005592605308143104
1	Deaths	263	Western Africa	2	Female	162	10-19 years	996	Liver cancer due to NASH	3	Rate	1990	0.0366277428151896	0.07233052299679654	0.017598110609510904
1	Deaths	263	Western Africa	3	Both	162	10-19 years	996	Liver cancer due to NASH	3	Rate	1990	0.024732607692751804	0.0461727737734709	0.012187633885218653
1	Deaths	263	Western Africa	1	Male	169	10 to 54 years	996	Liver cancer due to NASH	1	Number	1990	93.44025068700904	160.15562160860225	47.48521546750635
1	Deaths	263	Western Africa	2	Female	169	10 to 54 years	996	Liver cancer due to NASH	1	Number	1990	99.37394491948027	192.14701650342863	51.94721816539105
1	Deaths	263	Western Africa	3	Both	169	10 to 54 years	996	Liver cancer due to NASH	1	Number	1990	192.8141956064893	330.19416957112566	105.92341313118737
1	Deaths	263	Western Africa	1	Male	169	10 to 54 years	996	Liver cancer due to NASH	2	Percent	1990	0.00047757376267312953	0.0007849990578086817	0.00024393053524656704
1	Deaths	263	Western Africa	2	Female	169	10 to 54 years	996	Liver cancer due to NASH	2	Percent	1990	0.0005927668616540966	0.0011216581644814855	0.00031100927092765884
1	Deaths	263	Western Africa	3	Both	169	10 to 54 years	996	Liver cancer due to NASH	2	Percent	1990	0.0005303550984074467	0.0009063823836409907	0.0002933017552969012
1	Deaths	263	Western Africa	1	Male	169	10 to 54 years	996	Liver cancer due to NASH	3	Rate	1990	0.18237799528415932	0.3125939944264959	0.09268231130510227
1	Deaths	263	Western Africa	2	Female	169	10 to 54 years	996	Liver cancer due to NASH	3	Rate	1990	0.18952498840836648	0.366460857572092	0.09907321208411307
1	Deaths	263	Western Africa	3	Both	169	10 to 54 years	996	Liver cancer due to NASH	3	Rate	1990	0.1859928144607927	0.31851255932636835	0.10217605432833485
1	Deaths	263	Western Africa	1	Male	197	15-39 years	996	Liver cancer due to NASH	1	Number	1990	22.215747727291475	40.711477312691756	11.422368629498399
1	Deaths	263	Western Africa	2	Female	197	15-39 years	996	Liver cancer due to NASH	1	Number	1990	33.557991301771715	63.781990763043964	16.69378374132269
1	Deaths	263	Western Africa	3	Both	197	15-39 years	996	Liver cancer due to NASH	1	Number	1990	55.77373902906315	101.41685624132943	30.063819920128438
1	Deaths	263	Western Africa	1	Male	197	15-39 years	996	Liver cancer due to NASH	2	Percent	1990	0.0002443079058591899	0.0004435678406830806	0.00012283733458253915
1	Deaths	263	Western Africa	2	Female	197	15-39 years	996	Liver cancer due to NASH	2	Percent	1990	0.00035606129980161156	0.0006983235570498128	0.00017677477974569473
1	Deaths	263	Western Africa	3	Both	197	15-39 years	996	Liver cancer due to NASH	2	Percent	1990	0.00030095881717638346	0.0005512413479303907	0.00016041527641366004
1	Deaths	263	Western Africa	1	Male	197	15-39 years	996	Liver cancer due to NASH	3	Rate	1990	0.07098027039529198	0.13007492267733686	0.03649495951380908
1	Deaths	263	Western Africa	2	Female	197	15-39 years	996	Liver cancer due to NASH	3	Rate	1990	0.09999671201402785	0.19005873458453293	0.04974444001114493
1	Deaths	263	Western Africa	3	Both	197	15-39 years	996	Liver cancer due to NASH	3	Rate	1990	0.08599417547507826	0.15636855415418913	0.04635359670463366
1	Deaths	263	Western Africa	1	Male	228	55+ years	996	Liver cancer due to NASH	1	Number	1990	272.4126476812295	439.19532486174774	144.12756831415672
1	Deaths	263	Western Africa	2	Female	228	55+ years	996	Liver cancer due to NASH	1	Number	1990	420.92760941291044	817.9214329721137	212.15731838562405
1	Deaths	263	Western Africa	3	Both	228	55+ years	996	Liver cancer due to NASH	1	Number	1990	693.3402570941389	1217.2568994503756	385.1178903154073
1	Deaths	263	Western Africa	1	Male	228	55+ years	996	Liver cancer due to NASH	2	Percent	1990	0.0008807634247775308	0.0014420645702794628	0.00047097780559225786
1	Deaths	263	Western Africa	2	Female	228	55+ years	996	Liver cancer due to NASH	2	Percent	1990	0.0015059209851099678	0.0028992885922295266	0.0007651342317216139
1	Deaths	263	Western Africa	3	Both	228	55+ years	996	Liver cancer due to NASH	2	Percent	1990	0.0011768254244915984	0.0021174318378616623	0.0006356705008835514
1	Deaths	263	Western Africa	1	Male	228	55+ years	996	Liver cancer due to NASH	3	Rate	1990	4.005558440452933	6.457932682208064	2.1192532823890136
1	Deaths	263	Western Africa	2	Female	228	55+ years	996	Liver cancer due to NASH	3	Rate	1990	6.731511898424012	13.080272557333773	3.3928387711190053
1	Deaths	263	Western Africa	3	Both	228	55+ years	996	Liver cancer due to NASH	3	Rate	1990	5.311341541142438	9.32481140412879	2.950200321040392
1	Deaths	263	Western Africa	1	Male	232	65-74 years	996	Liver cancer due to NASH	1	Number	1990	99.82522908459113	170.36656290196387	49.54279178844608
1	Deaths	263	Western Africa	2	Female	232	65-74 years	996	Liver cancer due to NASH	1	Number	1990	182.50672673319963	364.21745677037364	85.93992577226352
1	Deaths	263	Western Africa	3	Both	232	65-74 years	996	Liver cancer due to NASH	1	Number	1990	282.33195581779086	508.81572408878844	139.00573302206703
1	Deaths	263	Western Africa	1	Male	232	65-74 years	996	Liver cancer due to NASH	2	Percent	1990	0.0009143794680500689	0.0015725371596376305	0.00044562585674818076
1	Deaths	263	Western Africa	2	Female	232	65-74 years	996	Liver cancer due to NASH	2	Percent	1990	0.00189326605080022	0.0037180656295167295	0.0008991842648156977
1	Deaths	263	Western Africa	3	Both	232	65-74 years	996	Liver cancer due to NASH	2	Percent	1990	0.0013724419786960195	0.0025190259815821834	0.0006680493033126825
1	Deaths	263	Western Africa	1	Male	232	65-74 years	996	Liver cancer due to NASH	3	Rate	1990	4.884133033331565	8.335497601909152	2.4239722578785226
1	Deaths	263	Western Africa	2	Female	232	65-74 years	996	Liver cancer due to NASH	3	Rate	1990	8.61731235611749	17.19704060623042	4.057774732455551
1	Deaths	263	Western Africa	3	Both	232	65-74 years	996	Liver cancer due to NASH	3	Rate	1990	6.783930145081706	12.225928584453909	3.340058265300189
1	Deaths	263	Western Africa	1	Male	234	75+ years	996	Liver cancer due to NASH	1	Number	1990	80.54756207652403	139.6823785513765	39.85728251663271
1	Deaths	263	Western Africa	2	Female	234	75+ years	996	Liver cancer due to NASH	1	Number	1990	144.54333193251966	289.0366339707425	70.24154587127556
1	Deaths	263	Western Africa	3	Both	234	75+ years	996	Liver cancer due to NASH	1	Number	1990	225.09089400904367	404.01291869669336	119.08672868097844
1	Deaths	263	Western Africa	1	Male	234	75+ years	996	Liver cancer due to NASH	2	Percent	1990	0.0007748259333405148	0.0013641414873712472	0.00038984932973446234
1	Deaths	263	Western Africa	2	Female	234	75+ years	996	Liver cancer due to NASH	2	Percent	1990	0.0011824440255671247	0.00235093410272306	0.0005868036445476696
1	Deaths	263	Western Africa	3	Both	234	75+ years	996	Liver cancer due to NASH	2	Percent	1990	0.0009946520859476164	0.0017870598276424332	0.0005279796839408732
1	Deaths	263	Western Africa	1	Male	234	75+ years	996	Liver cancer due to NASH	3	Rate	1990	9.552299034049057	16.565217063209833	4.726756111150089
1	Deaths	263	Western Africa	2	Female	234	75+ years	996	Liver cancer due to NASH	3	Rate	1990	13.681747787815043	27.358759996434085	6.648712894522803
1	Deaths	263	Western Africa	3	Both	234	75+ years	996	Liver cancer due to NASH	3	Rate	1990	11.848789325970905	21.267248413946938	6.268727866011667
1	Deaths	263	Western Africa	1	Male	235	95+ years	996	Liver cancer due to NASH	1	Number	1990	0.2080293602484411	0.4164496368415005	0.08984030415599499
1	Deaths	263	Western Africa	2	Female	235	95+ years	996	Liver cancer due to NASH	1	Number	1990	0.622157511267892	1.3958723503157604	0.2484267653184354
1	Deaths	263	Western Africa	3	Both	235	95+ years	996	Liver cancer due to NASH	1	Number	1990	0.8301868715163324	1.7714995220023988	0.36635027350988575
1	Deaths	263	Western Africa	1	Male	235	95+ years	996	Liver cancer due to NASH	2	Percent	1990	0.0001232025064771644	0.0002492810481347978	5.375036236698026e-05
1	Deaths	263	Western Africa	2	Female	235	95+ years	996	Liver cancer due to NASH	2	Percent	1990	0.00018188132384896132	0.0004076230212224175	7.155171053027233e-05
1	Deaths	263	Western Africa	3	Both	235	95+ years	996	Liver cancer due to NASH	2	Percent	1990	0.00016240873889969133	0.0003452080923747507	7.164211646504807e-05
1	Deaths	263	Western Africa	1	Male	235	95+ years	996	Liver cancer due to NASH	3	Rate	1990	4.6039905040056155	9.21663255189106	1.9882958189997917
1	Deaths	263	Western Africa	2	Female	235	95+ years	996	Liver cancer due to NASH	3	Rate	1990	6.131518386789823	13.756672267977027	2.448308108048905
1	Deaths	263	Western Africa	3	Both	235	95+ years	996	Liver cancer due to NASH	3	Rate	1990	5.660879898464893	12.079504480632167	2.4980699770900037
1	Deaths	263	Western Africa	1	Male	243	75-84 years	996	Liver cancer due to NASH	1	Number	1990	67.78989502849504	121.02575849630055	32.74129084127414
1	Deaths	263	Western Africa	2	Female	243	75-84 years	996	Liver cancer due to NASH	1	Number	1990	122.52431599590324	245.1784158970826	58.797923198298186
1	Deaths	263	Western Africa	3	Both	243	75-84 years	996	Liver cancer due to NASH	1	Number	1990	190.3142110243982	350.59491723229854	98.71893370057715
1	Deaths	263	Western Africa	1	Male	243	75-84 years	996	Liver cancer due to NASH	2	Percent	1990	0.0008655260687627943	0.0015644244942719676	0.00041804975961413985
1	Deaths	263	Western Africa	2	Female	243	75-84 years	996	Liver cancer due to NASH	2	Percent	1990	0.0014238846546956545	0.002818995738352076	0.0006857922294614502
1	Deaths	263	Western Africa	3	Both	243	75-84 years	996	Liver cancer due to NASH	2	Percent	1990	0.0011572568243267672	0.002127876296983147	0.0006061522442289444
1	Deaths	263	Western Africa	1	Male	243	75-84 years	996	Liver cancer due to NASH	3	Rate	1990	9.33661488751564	16.668721762652936	4.509415796803107
1	Deaths	263	Western Africa	2	Female	243	75-84 years	996	Liver cancer due to NASH	3	Rate	1990	13.914043700720901	27.84282585490705	6.677179678522818
1	Deaths	263	Western Africa	3	Both	243	75-84 years	996	Liver cancer due to NASH	3	Rate	1990	11.84544082749441	21.82155144453762	6.144413921636247
1	Deaths	263	Western Africa	1	Male	284	20-54 years	996	Liver cancer due to NASH	1	Number	1990	91.17612584237548	157.2437898724707	46.64507230083266
1	Deaths	263	Western Africa	2	Female	284	20-54 years	996	Liver cancer due to NASH	1	Number	1990	91.98421402140096	180.60857831262103	47.841355641370804
1	Deaths	263	Western Africa	3	Both	284	20-54 years	996	Liver cancer due to NASH	1	Number	1990	183.16033986377658	318.47820210191276	99.87389362405277
1	Deaths	263	Western Africa	1	Male	284	20-54 years	996	Liver cancer due to NASH	2	Percent	1990	0.000561671635214576	0.0009276444184299443	0.0002842769693881349
1	Deaths	263	Western Africa	2	Female	284	20-54 years	996	Liver cancer due to NASH	2	Percent	1990	0.0006732654572227583	0.0012846246618372123	0.00034440454978837594
1	Deaths	263	Western Africa	3	Both	284	20-54 years	996	Liver cancer due to NASH	2	Percent	1990	0.0006121585924322181	0.001059380809500022	0.0003333045977156232
1	Deaths	263	Western Africa	1	Male	284	20-54 years	996	Liver cancer due to NASH	3	Rate	1990	0.28161022193461144	0.48566944641165466	0.14406983233201215
1	Deaths	263	Western Africa	2	Female	284	20-54 years	996	Liver cancer due to NASH	3	Rate	1990	0.2851522204581319	0.5598888644919892	0.1483088042442816
1	Deaths	263	Western Africa	3	Both	284	20-54 years	996	Liver cancer due to NASH	3	Rate	1990	0.2833779666961367	0.4927360662019055	0.1545206834747067
1	Deaths	263	Western Africa	1	Male	420	<70 years	996	Liver cancer due to NASH	1	Number	1990	233.61263388253772	365.4437645495958	120.94321713250568
1	Deaths	263	Western Africa	2	Female	420	<70 years	996	Liver cancer due to NASH	1	Number	1990	283.51699908278493	538.4301058635413	149.40801734789747
1	Deaths	263	Western Africa	3	Both	420	<70 years	996	Liver cancer due to NASH	1	Number	1990	517.1296329653233	886.4153104531043	289.11781444633857
1	Deaths	263	Western Africa	1	Male	420	<70 years	996	Liver cancer due to NASH	2	Percent	1990	0.0001960169650113941	0.00030712309346760943	0.00010355733881690097
1	Deaths	263	Western Africa	2	Female	420	<70 years	996	Liver cancer due to NASH	2	Percent	1990	0.00027940122765515816	0.0005270334746904198	0.00014871371439194187
1	Deaths	263	Western Africa	3	Both	420	<70 years	996	Liver cancer due to NASH	2	Percent	1990	0.00023444079548430688	0.00039871803271152517	0.00013014637470154752
1	Deaths	263	Western Africa	1	Male	420	<70 years	996	Liver cancer due to NASH	3	Rate	1990	0.27434175177975256	0.42915693760780604	0.14202902258571176
1	Deaths	263	Western Africa	2	Female	420	<70 years	996	Liver cancer due to NASH	3	Rate	1990	0.33070649160331084	0.6280481659293308	0.17427597426037345
1	Deaths	263	Western Africa	3	Both	420	<70 years	996	Liver cancer due to NASH	3	Rate	1990	0.30261925231136516	0.5187216538887705	0.169188944628733
1	Deaths	100	High-income North America	1	Male	8	15-19 years	996	Liver cancer due to NASH	1	Number	1990	0.9772465140582953	1.2227965152118043	0.7615490167721026
1	Deaths	100	High-income North America	2	Female	8	15-19 years	996	Liver cancer due to NASH	1	Number	1990	1.092940218973545	1.3676872901572077	0.8503764501957137
1	Deaths	100	High-income North America	3	Both	8	15-19 years	996	Liver cancer due to NASH	1	Number	1990	2.07018673303184	2.6025334714338055	1.6329174930737471
1	Deaths	100	High-income North America	1	Male	8	15-19 years	996	Liver cancer due to NASH	2	Percent	1990	7.82266027450228e-05	9.7977421472596e-05	6.096114679018358e-05
1	Deaths	100	High-income North America	2	Female	8	15-19 years	996	Liver cancer due to NASH	2	Percent	1990	0.0002473047572799159	0.00030949608491122235	0.00019209039770384957
1	Deaths	100	High-income North America	3	Both	8	15-19 years	996	Liver cancer due to NASH	2	Percent	1990	0.00012240998873502736	0.00015372536523067641	9.654424410833538e-05
1	Deaths	100	High-income North America	1	Male	8	15-19 years	996	Liver cancer due to NASH	3	Rate	1990	0.00949873478428776	0.011885455334001179	0.007402177476707584
1	Deaths	100	High-income North America	2	Female	8	15-19 years	996	Liver cancer due to NASH	3	Rate	1990	0.011193563170268638	0.014007439577917842	0.008709298412235411
1	Deaths	100	High-income North America	3	Both	8	15-19 years	996	Liver cancer due to NASH	3	Rate	1990	0.01032399735016858	0.012978804391939068	0.008143340696057875
1	Deaths	100	High-income North America	1	Male	9	20-24 years	996	Liver cancer due to NASH	1	Number	1990	0.9217383806807208	1.1598708486525624	0.7196506122726009
1	Deaths	100	High-income North America	2	Female	9	20-24 years	996	Liver cancer due to NASH	1	Number	1990	1.2292231481917493	1.5213303749065663	0.9850147303953442
1	Deaths	100	High-income North America	3	Both	9	20-24 years	996	Liver cancer due to NASH	1	Number	1990	2.1509615288724695	2.6671229857505288	1.718049203876228
1	Deaths	100	High-income North America	1	Male	9	20-24 years	996	Liver cancer due to NASH	2	Percent	1990	5.284559131381292e-05	6.651157704679627e-05	4.125400980995605e-05
1	Deaths	100	High-income North America	2	Female	9	20-24 years	996	Liver cancer due to NASH	2	Percent	1990	0.0002330242531099291	0.00028811771696758237	0.00018648236045425072
1	Deaths	100	High-income North America	3	Both	9	20-24 years	996	Liver cancer due to NASH	2	Percent	1990	9.468436941604753e-05	0.00011722912346006383	7.559366482859507e-05
1	Deaths	100	High-income North America	1	Male	9	20-24 years	996	Liver cancer due to NASH	3	Rate	1990	0.008380705466293352	0.01054587306467377	0.006543266447948282
1	Deaths	100	High-income North America	2	Female	9	20-24 years	996	Liver cancer due to NASH	3	Rate	1990	0.011566890249924059	0.014315595590846372	0.00926890882082884
1	Deaths	100	High-income North America	3	Both	9	20-24 years	996	Liver cancer due to NASH	3	Rate	1990	0.00994644842200774	0.012333275540648597	0.00794458085997667
1	Deaths	100	High-income North America	1	Male	10	25-29 years	996	Liver cancer due to NASH	1	Number	1990	1.205603400843694	1.6387792373116263	0.8630736582989649
1	Deaths	100	High-income North America	2	Female	10	25-29 years	996	Liver cancer due to NASH	1	Number	1990	1.306709017295631	1.7099735453409008	0.9608450056331277
1	Deaths	100	High-income North America	3	Both	10	25-29 years	996	Liver cancer due to NASH	1	Number	1990	2.5123124181393273	3.2897912282407384	1.8343126334080155
1	Deaths	100	High-income North America	1	Male	10	25-29 years	996	Liver cancer due to NASH	2	Percent	1990	5.6899959777745525e-05	7.730449978439123e-05	4.074585569277885e-05
1	Deaths	100	High-income North America	2	Female	10	25-29 years	996	Liver cancer due to NASH	2	Percent	1990	0.00017895152043730098	0.00023424987625572855	0.0001316123511046845
1	Deaths	100	High-income North America	3	Both	10	25-29 years	996	Liver cancer due to NASH	2	Percent	1990	8.818179232565492e-05	0.0001154936312721923	6.438500252138573e-05
1	Deaths	100	High-income North America	1	Male	10	25-29 years	996	Liver cancer due to NASH	3	Rate	1990	0.00992674956614988	0.013493451554312379	0.007106413317247621
1	Deaths	100	High-income North America	2	Female	10	25-29 years	996	Liver cancer due to NASH	3	Rate	1990	0.010840356330213243	0.014185807476171751	0.007971095401733456
1	Deaths	100	High-income North America	3	Both	10	25-29 years	996	Liver cancer due to NASH	3	Rate	1990	0.010381837387541252	0.013594677685767383	0.007580082532911519
1	Deaths	100	High-income North America	1	Male	11	30-34 years	996	Liver cancer due to NASH	1	Number	1990	2.135370365943407	2.770261967413262	1.618386021502022
1	Deaths	100	High-income North America	2	Female	11	30-34 years	996	Liver cancer due to NASH	1	Number	1990	1.8897298637027107	2.4080887834580578	1.4624840837227029
1	Deaths	100	High-income North America	3	Both	11	30-34 years	996	Liver cancer due to NASH	1	Number	1990	4.0251002296461165	5.1290207169387045	3.0775046824244763
1	Deaths	100	High-income North America	1	Male	11	30-34 years	996	Liver cancer due to NASH	2	Percent	1990	8.20597778721902e-05	0.00010636460992015498	6.217969330465222e-05
1	Deaths	100	High-income North America	2	Female	11	30-34 years	996	Liver cancer due to NASH	2	Percent	1990	0.00018901295546952816	0.00024097436565054305	0.00014617589387867707
1	Deaths	100	High-income North America	3	Both	11	30-34 years	996	Liver cancer due to NASH	2	Percent	1990	0.00011174622990045804	0.00014233372691736836	8.542871882594456e-05
1	Deaths	100	High-income North America	1	Male	11	30-34 years	996	Liver cancer due to NASH	3	Rate	1990	0.017272172698155123	0.022407561649921748	0.013090489266630553
1	Deaths	100	High-income North America	2	Female	11	30-34 years	996	Liver cancer due to NASH	3	Rate	1990	0.01519019827134235	0.019356918032744856	0.01175587242766101
1	Deaths	100	High-income North America	3	Both	11	30-34 years	996	Liver cancer due to NASH	3	Rate	1990	0.01622793755945109	0.020678597596793295	0.0124075304901646
1	Deaths	100	High-income North America	1	Male	12	35-39 years	996	Liver cancer due to NASH	1	Number	1990	3.4393867822097977	4.479665688899771	2.4302314084050933
1	Deaths	100	High-income North America	2	Female	12	35-39 years	996	Liver cancer due to NASH	1	Number	1990	2.9051622742689838	3.7619935256313313	2.1605120766748658
1	Deaths	100	High-income North America	3	Both	12	35-39 years	996	Liver cancer due to NASH	1	Number	1990	6.344549056478782	8.179192307744788	4.630757573549799
1	Deaths	100	High-income North America	1	Male	12	35-39 years	996	Liver cancer due to NASH	2	Percent	1990	0.00011717423529304159	0.00015238792644519923	8.284372860086801e-05
1	Deaths	100	High-income North America	2	Female	12	35-39 years	996	Liver cancer due to NASH	2	Percent	1990	0.00023477492340625222	0.00030402339701988073	0.000174743177301806
1	Deaths	100	High-income North America	3	Both	12	35-39 years	996	Liver cancer due to NASH	2	Percent	1990	0.00015204914242675246	0.00019606022784614962	0.00011110785716901488
1	Deaths	100	High-income North America	1	Male	12	35-39 years	996	Liver cancer due to NASH	3	Rate	1990	0.030605991513406317	0.03986309733076153	0.02162584395741355
1	Deaths	100	High-income North America	2	Female	12	35-39 years	996	Liver cancer due to NASH	3	Rate	1990	0.025489007297659096	0.03300658323903489	0.01895567369051806
1	Deaths	100	High-income North America	3	Both	12	35-39 years	996	Liver cancer due to NASH	3	Rate	1990	0.02802940531852342	0.036134624278429874	0.020458093996184926
1	Deaths	100	High-income North America	1	Male	13	40-44 years	996	Liver cancer due to NASH	1	Number	1990	5.387736206021948	7.123852998540362	3.9633898768857305
1	Deaths	100	High-income North America	2	Female	13	40-44 years	996	Liver cancer due to NASH	1	Number	1990	4.074145386776627	5.209541896838588	3.020295636399169
1	Deaths	100	High-income North America	3	Both	13	40-44 years	996	Liver cancer due to NASH	1	Number	1990	9.461881592798575	12.282588031579625	6.918457858275537
1	Deaths	100	High-income North America	1	Male	13	40-44 years	996	Liver cancer due to NASH	2	Percent	1990	0.00016817315151497898	0.00022214638771952947	0.00012378307190843768
1	Deaths	100	High-income North America	2	Female	13	40-44 years	996	Liver cancer due to NASH	2	Percent	1990	0.0002566570465763867	0.0003282508692815121	0.00019054091012408168
1	Deaths	100	High-income North America	3	Both	13	40-44 years	996	Liver cancer due to NASH	2	Percent	1990	0.00019748952883685	0.0002558158990441853	0.0001446262615521905
1	Deaths	100	High-income North America	1	Male	13	40-44 years	996	Liver cancer due to NASH	3	Rate	1990	0.05413390429670739	0.07157773909118983	0.03982261938623895
1	Deaths	100	High-income North America	2	Female	13	40-44 years	996	Liver cancer due to NASH	3	Rate	1990	0.0400862204485258	0.05125758290077251	0.029717210655608742
1	Deaths	100	High-income North America	3	Both	13	40-44 years	996	Liver cancer due to NASH	3	Rate	1990	0.0470364420474755	0.06105859965317257	0.034392698631565535
1	Deaths	100	High-income North America	1	Male	14	45-49 years	996	Liver cancer due to NASH	1	Number	1990	8.567246729552364	11.260193446189676	6.361471835168443
1	Deaths	100	High-income North America	2	Female	14	45-49 years	996	Liver cancer due to NASH	1	Number	1990	6.086858025797988	7.735274997633212	4.572202254201353
1	Deaths	100	High-income North America	3	Both	14	45-49 years	996	Liver cancer due to NASH	1	Number	1990	14.654104755350364	18.754845190122595	10.887554730967997
1	Deaths	100	High-income North America	1	Male	14	45-49 years	996	Liver cancer due to NASH	2	Percent	1990	0.0002391768169821745	0.00031447744053673623	0.00017771546312536757
1	Deaths	100	High-income North America	2	Female	14	45-49 years	996	Liver cancer due to NASH	2	Percent	1990	0.00030162005788569526	0.00038341755279948787	0.00022665151625610308
1	Deaths	100	High-income North America	3	Both	14	45-49 years	996	Liver cancer due to NASH	2	Percent	1990	0.00026167892954846	0.00033493085738513055	0.00019450887035141412
1	Deaths	100	High-income North America	1	Male	14	45-49 years	996	Liver cancer due to NASH	3	Rate	1990	0.1116313875596152	0.14672053441065258	0.0828900988028822
1	Deaths	100	High-income North America	2	Female	14	45-49 years	996	Liver cancer due to NASH	3	Rate	1990	0.07684953897818761	0.09766160388794032	0.057726274189603625
1	Deaths	100	High-income North America	3	Both	14	45-49 years	996	Liver cancer due to NASH	3	Rate	1990	0.09396624501350323	0.12026134709334192	0.06981406592405683
1	Deaths	100	High-income North America	1	Male	15	50-54 years	996	Liver cancer due to NASH	1	Number	1990	14.445334476170903	18.741394984547934	10.705932757297159
1	Deaths	100	High-income North America	2	Female	15	50-54 years	996	Liver cancer due to NASH	1	Number	1990	9.380030089482917	11.965288328144041	7.116084938884969
1	Deaths	100	High-income North America	3	Both	15	50-54 years	996	Liver cancer due to NASH	1	Number	1990	23.825364565653818	30.473340935384883	18.035667082514593
1	Deaths	100	High-income North America	1	Male	15	50-54 years	996	Liver cancer due to NASH	2	Percent	1990	0.0003199076286375283	0.00041461288831430224	0.00023707561583505307
1	Deaths	100	High-income North America	2	Female	15	50-54 years	996	Liver cancer due to NASH	2	Percent	1990	0.00034463848149439457	0.0004409613358199631	0.000261668605071461
1	Deaths	100	High-income North America	3	Both	15	50-54 years	996	Liver cancer due to NASH	2	Percent	1990	0.00032920796456742483	0.0004209596748855793	0.0002490829245579475
1	Deaths	100	High-income North America	1	Male	15	50-54 years	996	Liver cancer due to NASH	3	Rate	1990	0.23183241066702664	0.30077965904479237	0.17181894982477403
1	Deaths	100	High-income North America	2	Female	15	50-54 years	996	Liver cancer due to NASH	3	Rate	1990	0.14329459320351798	0.18278844600579763	0.10870929909516061
1	Deaths	100	High-income North America	3	Both	15	50-54 years	996	Liver cancer due to NASH	3	Rate	1990	0.18647197177167035	0.2385031278339072	0.14115823469673794
1	Deaths	100	High-income North America	1	Male	16	55-59 years	996	Liver cancer due to NASH	1	Number	1990	25.13378633466326	33.41038560264354	18.077200430974305
1	Deaths	100	High-income North America	2	Female	16	55-59 years	996	Liver cancer due to NASH	1	Number	1990	15.971088518812223	20.587837464995662	11.924297963051053
1	Deaths	100	High-income North America	3	Both	16	55-59 years	996	Liver cancer due to NASH	1	Number	1990	41.10487485347549	53.96558352917802	30.167265196652977
1	Deaths	100	High-income North America	1	Male	16	55-59 years	996	Liver cancer due to NASH	2	Percent	1990	0.0003773294763704717	0.0005011688264532987	0.00027110811573833585
1	Deaths	100	High-income North America	2	Female	16	55-59 years	996	Liver cancer due to NASH	2	Percent	1990	0.00039197677816943995	0.0005057198541509701	0.0002928035501012488
1	Deaths	100	High-income North America	3	Both	16	55-59 years	996	Liver cancer due to NASH	2	Percent	1990	0.0003828882921535674	0.0005028885044624616	0.0002807973534882806
1	Deaths	100	High-income North America	1	Male	16	55-59 years	996	Liver cancer due to NASH	3	Rate	1990	0.44567916300029026	0.5924420814530104	0.3205498546931552
1	Deaths	100	High-income North America	2	Female	16	55-59 years	996	Liver cancer due to NASH	3	Rate	1990	0.26169029418330214	0.3373368844876582	0.19538261516768873
1	Deaths	100	High-income North America	3	Both	16	55-59 years	996	Liver cancer due to NASH	3	Rate	1990	0.35005262051821173	0.45957551262526136	0.2569070036972353
1	Deaths	100	High-income North America	1	Male	17	60-64 years	996	Liver cancer due to NASH	1	Number	1990	41.2905246625641	54.999149224560476	30.22852277549608
1	Deaths	100	High-income North America	2	Female	17	60-64 years	996	Liver cancer due to NASH	1	Number	1990	28.620769020396377	37.31759903796352	21.237580613512126
1	Deaths	100	High-income North America	3	Both	17	60-64 years	996	Liver cancer due to NASH	1	Number	1990	69.91129368296045	90.38238866573849	52.37102587633578
1	Deaths	100	High-income North America	1	Male	17	60-64 years	996	Liver cancer due to NASH	2	Percent	1990	0.0003996930297612477	0.0005320490063058387	0.00029229943694401595
1	Deaths	100	High-income North America	2	Female	17	60-64 years	996	Liver cancer due to NASH	2	Percent	1990	0.0004357576500905986	0.0005682359859555027	0.00032294287843867163
1	Deaths	100	High-income North America	3	Both	17	60-64 years	996	Liver cancer due to NASH	2	Percent	1990	0.0004137103087387774	0.000534615953244082	0.000310039874486884
1	Deaths	100	High-income North America	1	Male	17	60-64 years	996	Liver cancer due to NASH	3	Rate	1990	0.7456518967238749	0.9932114031642411	0.5458868717922902
1	Deaths	100	High-income North America	2	Female	17	60-64 years	996	Liver cancer due to NASH	3	Rate	1990	0.45515279972881234	0.593457487783852	0.33773880320328736
1	Deaths	100	High-income North America	3	Both	17	60-64 years	996	Liver cancer due to NASH	3	Rate	1990	0.591182317363924	0.7642895327128143	0.44285869720423077
1	Deaths	100	High-income North America	1	Male	18	65-69 years	996	Liver cancer due to NASH	1	Number	1990	55.8099344384819	72.62246145394082	41.2980981443511
1	Deaths	100	High-income North America	2	Female	18	65-69 years	996	Liver cancer due to NASH	1	Number	1990	45.89641576306583	59.17571062726615	34.93308216998401
1	Deaths	100	High-income North America	3	Both	18	65-69 years	996	Liver cancer due to NASH	1	Number	1990	101.70635020154774	131.3850152536872	76.33832018235086
1	Deaths	100	High-income North America	1	Male	18	65-69 years	996	Liver cancer due to NASH	2	Percent	1990	0.00039720641306512745	0.0005160817130526548	0.00029367219401494514
1	Deaths	100	High-income North America	2	Female	18	65-69 years	996	Liver cancer due to NASH	2	Percent	1990	0.0004763318457312386	0.0006145894177900696	0.00036260269724352605
1	Deaths	100	High-income North America	3	Both	18	65-69 years	996	Liver cancer due to NASH	2	Percent	1990	0.0004293941056597587	0.0005540031761316793	0.00032224655582268485
1	Deaths	100	High-income North America	1	Male	18	65-69 years	996	Liver cancer due to NASH	3	Rate	1990	1.1147668221793914	1.4505860182131598	0.8249024137660892
1	Deaths	100	High-income North America	2	Female	18	65-69 years	996	Liver cancer due to NASH	3	Rate	1990	0.7485370720008343	0.9651126875608477	0.5697330959017292
1	Deaths	100	High-income North America	3	Both	18	65-69 years	996	Liver cancer due to NASH	3	Rate	1990	0.9131551845487742	1.1796206196877033	0.6853921384074723
1	Deaths	100	High-income North America	1	Male	19	70-74 years	996	Liver cancer due to NASH	1	Number	1990	61.71931022164207	78.86787789294739	46.45988239423413
1	Deaths	100	High-income North America	2	Female	19	70-74 years	996	Liver cancer due to NASH	1	Number	1990	57.19785258263853	71.23357566184791	44.04654580823267
1	Deaths	100	High-income North America	3	Both	19	70-74 years	996	Liver cancer due to NASH	1	Number	1990	118.9171628042806	149.2335734145155	90.32242902968545
1	Deaths	100	High-income North America	1	Male	19	70-74 years	996	Liver cancer due to NASH	2	Percent	1990	0.00038270282514777645	0.0004892861778234446	0.0002880454021514134
1	Deaths	100	High-income North America	2	Female	19	70-74 years	996	Liver cancer due to NASH	2	Percent	1990	0.0004678816419800239	0.000583186820427289	0.00035952142435160205
1	Deaths	100	High-income North America	3	Both	19	70-74 years	996	Liver cancer due to NASH	2	Percent	1990	0.000419430098235485	0.0005265161773011463	0.0003187519798540982
1	Deaths	100	High-income North America	1	Male	19	70-74 years	996	Liver cancer due to NASH	3	Rate	1990	1.6236773878321769	2.074812396658714	1.2222408224259182
1	Deaths	100	High-income North America	2	Female	19	70-74 years	996	Liver cancer due to NASH	3	Rate	1990	1.1285919317094777	1.405535962082259	0.8690986457406282
1	Deaths	100	High-income North America	3	Both	19	70-74 years	996	Liver cancer due to NASH	3	Rate	1990	1.340776235689476	1.6825899986406392	1.0183741651494589
1	Deaths	100	High-income North America	1	Male	20	75-79 years	996	Liver cancer due to NASH	1	Number	1990	63.102678857151155	81.6767961636818	47.960212270980826
1	Deaths	100	High-income North America	2	Female	20	75-79 years	996	Liver cancer due to NASH	1	Number	1990	73.08658304572829	93.77714055242227	56.946082030898744
1	Deaths	100	High-income North America	3	Both	20	75-79 years	996	Liver cancer due to NASH	1	Number	1990	136.18926190287937	172.3017266520137	104.54301003378131
1	Deaths	100	High-income North America	1	Male	20	75-79 years	996	Liver cancer due to NASH	2	Percent	1990	0.0003655945963363382	0.00047283300909801507	0.0002780221196236494
1	Deaths	100	High-income North America	2	Female	20	75-79 years	996	Liver cancer due to NASH	2	Percent	1990	0.0004699294139800001	0.0006019048390012423	0.0003665893075579056
1	Deaths	100	High-income North America	3	Both	20	75-79 years	996	Liver cancer due to NASH	2	Percent	1990	0.00041504671062239645	0.0005248855292267644	0.0003187609054717292
1	Deaths	100	High-income North America	1	Male	20	75-79 years	996	Liver cancer due to NASH	3	Rate	1990	2.3740538825434743	3.0728507657345903	1.804362829148386
1	Deaths	100	High-income North America	2	Female	20	75-79 years	996	Liver cancer due to NASH	3	Rate	1990	1.793403153207939	2.3011093494453325	1.3973465282014
1	Deaths	100	High-income North America	3	Both	20	75-79 years	996	Liver cancer due to NASH	3	Rate	1990	2.022618272546316	2.558943457423021	1.552623161377515
1	Deaths	100	High-income North America	1	Male	21	80+ years	996	Liver cancer due to NASH	1	Number	1990	77.08678229491908	99.31802872088112	58.545580125304326
1	Deaths	100	High-income North America	2	Female	21	80+ years	996	Liver cancer due to NASH	1	Number	1990	134.44154685891152	169.2486309958785	97.21305181217882
1	Deaths	100	High-income North America	3	Both	21	80+ years	996	Liver cancer due to NASH	1	Number	1990	211.52832915383036	265.3802995004678	154.9373219408447
1	Deaths	100	High-income North America	1	Male	21	80+ years	996	Liver cancer due to NASH	2	Percent	1990	0.00024266350574216302	0.00031283686935436853	0.0001843100364065817
1	Deaths	100	High-income North America	2	Female	21	80+ years	996	Liver cancer due to NASH	2	Percent	1990	0.0002621356266709635	0.00033013821000518165	0.00018941984762675158
1	Deaths	100	High-income North America	3	Both	21	80+ years	996	Liver cancer due to NASH	2	Percent	1990	0.0002546874437648072	0.0003195423819647511	0.00018673824929708207
1	Deaths	100	High-income North America	1	Male	21	80+ years	996	Liver cancer due to NASH	3	Rate	1990	3.1609612619581733	4.07255864176143	2.400674996745234
1	Deaths	100	High-income North America	2	Female	21	80+ years	996	Liver cancer due to NASH	3	Rate	1990	2.59504103291515	3.266900392480178	1.8764426941044894
1	Deaths	100	High-income North America	3	Both	21	80+ years	996	Liver cancer due to NASH	3	Rate	1990	2.7761724852560197	3.482944759925833	2.03345212356223
1	Deaths	100	High-income North America	1	Male	22	All ages	996	Liver cancer due to NASH	1	Number	1990	361.22267966490284	426.1193119430359	304.01636290596207
1	Deaths	100	High-income North America	2	Female	22	All ages	996	Liver cancer due to NASH	1	Number	1990	383.17905381404233	448.0405848337985	318.95247904641695
1	Deaths	100	High-income North America	3	Both	22	All ages	996	Liver cancer due to NASH	1	Number	1990	744.4017334789456	872.5676584636631	630.0496347795164
1	Deaths	100	High-income North America	1	Male	22	All ages	996	Liver cancer due to NASH	2	Percent	1990	0.0002973453108451409	0.0003505078186367126	0.000250225844184631
1	Deaths	100	High-income North America	2	Female	22	All ages	996	Liver cancer due to NASH	2	Percent	1990	0.0003418644895293276	0.0003999475216335512	0.0002838824506303374
1	Deaths	100	High-income North America	3	Both	22	All ages	996	Liver cancer due to NASH	2	Percent	1990	0.00031870887324220995	0.00037393611742001225	0.0002697811107222031
1	Deaths	100	High-income North America	1	Male	22	All ages	996	Liver cancer due to NASH	3	Rate	1990	0.2625849944454544	0.3097605534166977	0.22099978616803806
1	Deaths	100	High-income North America	2	Female	22	All ages	996	Liver cancer due to NASH	3	Rate	1990	0.26638281948966674	0.31147400424384203	0.22173305092202747
1	Deaths	100	High-income North America	3	Both	22	All ages	996	Liver cancer due to NASH	3	Rate	1990	0.26452629138938627	0.31007059266371506	0.2238907914689545
1	Deaths	100	High-income North America	1	Male	24	15-49 years	996	Liver cancer due to NASH	1	Number	1990	22.6343283793102	27.403470707599254	18.388171481148223
1	Deaths	100	High-income North America	2	Female	24	15-49 years	996	Liver cancer due to NASH	1	Number	1990	18.584767935007235	21.693139493606214	15.405511407652844
1	Deaths	100	High-income North America	3	Both	24	15-49 years	996	Liver cancer due to NASH	1	Number	1990	41.21909631431747	48.570004655199156	33.90657770918004
1	Deaths	100	High-income North America	1	Male	24	15-49 years	996	Liver cancer due to NASH	2	Percent	1990	0.0001298181636673355	0.0001567776307694029	0.00010546167637542339
1	Deaths	100	High-income North America	2	Female	24	15-49 years	996	Liver cancer due to NASH	2	Percent	1990	0.00024640650107029323	0.00028804996953992395	0.0002040767451600384
1	Deaths	100	High-income North America	3	Both	24	15-49 years	996	Liver cancer due to NASH	2	Percent	1990	0.00016502331506217693	0.00019426295087896224	0.00013578528218786067
1	Deaths	100	High-income North America	1	Male	24	15-49 years	996	Liver cancer due to NASH	3	Rate	1990	0.030316783185573737	0.03670464906455621	0.024629412396556805
1	Deaths	100	High-income North America	2	Female	24	15-49 years	996	Liver cancer due to NASH	3	Rate	1990	0.02499050684623896	0.02917026206231032	0.02071543425503693
1	Deaths	100	High-income North America	3	Both	24	15-49 years	996	Liver cancer due to NASH	3	Rate	1990	0.027658864704910226	0.03259147598071879	0.02275201373444434
1	Deaths	100	High-income North America	1	Male	25	50-69 years	996	Liver cancer due to NASH	1	Number	1990	136.67957991188013	168.4609734664081	106.66260765804529
1	Deaths	100	High-income North America	2	Female	25	50-69 years	996	Liver cancer due to NASH	1	Number	1990	99.86830339175725	121.54956585123429	79.66439986843861
1	Deaths	100	High-income North America	3	Both	25	50-69 years	996	Liver cancer due to NASH	1	Number	1990	236.54788330363738	289.0054886345501	186.39330208349784
1	Deaths	100	High-income North America	1	Male	25	50-69 years	996	Liver cancer due to NASH	2	Percent	1990	0.0003843891343355195	0.00047382322518818397	0.00029950190972704877
1	Deaths	100	High-income North America	2	Female	25	50-69 years	996	Liver cancer due to NASH	2	Percent	1990	0.00043421715520151796	0.0005279313633656937	0.0003465340091485633
1	Deaths	100	High-income North America	3	Both	25	50-69 years	996	Liver cancer due to NASH	2	Percent	1990	0.0004039599159805421	0.0004936290346227466	0.0003184240371401489
1	Deaths	100	High-income North America	1	Male	25	50-69 years	996	Liver cancer due to NASH	3	Rate	1990	0.6097873491691881	0.7515780375881367	0.47586851540812425
1	Deaths	100	High-income North America	2	Female	25	50-69 years	996	Liver cancer due to NASH	3	Rate	1990	0.3983788653534164	0.48486633379627125	0.31778464388400557
1	Deaths	100	High-income North America	3	Both	25	50-69 years	996	Liver cancer due to NASH	3	Rate	1990	0.4981740746424965	0.6086507300609001	0.39254762920796743
1	Deaths	100	High-income North America	1	Male	26	70+ years	996	Liver cancer due to NASH	1	Number	1990	201.90877137371243	250.40203146272438	160.6200623136773
1	Deaths	100	High-income North America	2	Female	26	70+ years	996	Liver cancer due to NASH	1	Number	1990	264.72598248727826	325.86255335345305	208.6191488017317
1	Deaths	100	High-income North America	3	Both	26	70+ years	996	Liver cancer due to NASH	1	Number	1990	466.6347538609904	569.8191198337344	373.5687210093391
1	Deaths	100	High-income North America	1	Male	26	70+ years	996	Liver cancer due to NASH	2	Percent	1990	0.0003098925391006625	0.00038427806606350926	0.0002468216476830677
1	Deaths	100	High-income North America	2	Female	26	70+ years	996	Liver cancer due to NASH	2	Percent	1990	0.00033482224811744426	0.00041250392865063354	0.00026402721280460056
1	Deaths	100	High-income North America	3	Both	26	70+ years	996	Liver cancer due to NASH	2	Percent	1990	0.00032355915495434163	0.0003949005230514015	0.00025931807041670835
1	Deaths	100	High-income North America	1	Male	26	70+ years	996	Liver cancer due to NASH	3	Rate	1990	2.2691650653843967	2.814159772409352	1.80513918103864
1	Deaths	100	High-income North America	2	Female	26	70+ years	996	Liver cancer due to NASH	3	Rate	1990	1.8481181438366734	2.274927801159086	1.4564223368998979
1	Deaths	100	High-income North America	3	Both	26	70+ years	996	Liver cancer due to NASH	3	Rate	1990	2.009449833031813	2.453788376742576	1.6086834464150221
1	Deaths	100	High-income North America	1	Male	27	Age-standardized	996	Liver cancer due to NASH	3	Rate	1990	0.2457975478845156	0.2894013648683669	0.20690185963743365
1	Deaths	100	High-income North America	2	Female	27	Age-standardized	996	Liver cancer due to NASH	3	Rate	1990	0.17651063399704853	0.20494504783936104	0.14992015436316022
1	Deaths	100	High-income North America	3	Both	27	Age-standardized	996	Liver cancer due to NASH	3	Rate	1990	0.20621573002776408	0.24109938432640352	0.17529595813616267
1	Deaths	100	High-income North America	1	Male	30	80-84 years	996	Liver cancer due to NASH	1	Number	1990	46.121996450738244	61.04253471801986	34.592428811017264
1	Deaths	100	High-income North America	2	Female	30	80-84 years	996	Liver cancer due to NASH	1	Number	1990	64.53696786100545	83.12491575198621	47.72637810698496
1	Deaths	100	High-income North America	3	Both	30	80-84 years	996	Liver cancer due to NASH	1	Number	1990	110.65896431174367	144.38842968773483	82.46568542632696
1	Deaths	100	High-income North America	1	Male	30	80-84 years	996	Liver cancer due to NASH	2	Percent	1990	0.0003065069969625947	0.0004058406578926762	0.00023008896571262975
1	Deaths	100	High-income North America	2	Female	30	80-84 years	996	Liver cancer due to NASH	2	Percent	1990	0.00036678471465469175	0.0004726769804303607	0.0002711182906234067
1	Deaths	100	High-income North America	3	Both	30	80-84 years	996	Liver cancer due to NASH	2	Percent	1990	0.0003389978852159658	0.0004422517493911599	0.00025258772992033123
1	Deaths	100	High-income North America	1	Male	30	80-84 years	996	Liver cancer due to NASH	3	Rate	1990	3.0625967760161004	4.053351641595429	2.2970094337599334
1	Deaths	100	High-income North America	2	Female	30	80-84 years	996	Liver cancer due to NASH	3	Rate	1990	2.3110654272850586	2.9766988643492454	1.70907909169424
1	Deaths	100	High-income North America	3	Both	30	80-84 years	996	Liver cancer due to NASH	3	Rate	1990	2.5743641523648373	3.359044608055377	1.9184772393464493
1	Deaths	100	High-income North America	1	Male	31	85-89 years	996	Liver cancer due to NASH	1	Number	1990	21.69773346192552	27.61866575863446	16.205352839504094
1	Deaths	100	High-income North America	2	Female	31	85-89 years	996	Liver cancer due to NASH	1	Number	1990	43.41305114899966	55.779440685340916	31.0017109422849
1	Deaths	100	High-income North America	3	Both	31	85-89 years	996	Liver cancer due to NASH	1	Number	1990	65.11078461092521	82.8359023970622	46.846283778708795
1	Deaths	100	High-income North America	1	Male	31	85-89 years	996	Liver cancer due to NASH	2	Percent	1990	0.00021583763423798196	0.0002746659161054651	0.00016123371737099948
1	Deaths	100	High-income North America	2	Female	31	85-89 years	996	Liver cancer due to NASH	2	Percent	1990	0.0002632903039753283	0.00033806461102206	0.00018804064449927472
1	Deaths	100	High-income North America	3	Both	31	85-89 years	996	Liver cancer due to NASH	2	Percent	1990	0.00024531687626778124	0.0003119968805551742	0.00017666462564629968
1	Deaths	100	High-income North America	1	Male	31	85-89 years	996	Liver cancer due to NASH	3	Rate	1990	3.258581643264562	4.147791630424011	2.433731863196509
1	Deaths	100	High-income North America	2	Female	31	85-89 years	996	Liver cancer due to NASH	3	Rate	1990	2.7989617476386677	3.5962577301260885	1.9987676687591223
1	Deaths	100	High-income North America	3	Both	31	85-89 years	996	Liver cancer due to NASH	3	Rate	1990	2.9370120568273994	3.7365552501348103	2.113138416282256
1	Deaths	100	High-income North America	1	Male	32	90-94 years	996	Liver cancer due to NASH	1	Number	1990	7.41071725036644	9.95086705852554	5.152737182908522
1	Deaths	100	High-income North America	2	Female	32	90-94 years	996	Liver cancer due to NASH	1	Number	1990	19.874448520313905	27.15725014767514	13.040672166363924
1	Deaths	100	High-income North America	3	Both	32	90-94 years	996	Liver cancer due to NASH	1	Number	1990	27.285165770680383	37.01248631811663	18.380113237627008
1	Deaths	100	High-income North America	1	Male	32	90-94 years	996	Liver cancer due to NASH	2	Percent	1990	0.0001538606305274976	0.00020656298971195243	0.00010699023355294595
1	Deaths	100	High-income North America	2	Female	32	90-94 years	996	Liver cancer due to NASH	2	Percent	1990	0.00017675915480896122	0.0002413984241522122	0.00011595456078402266
1	Deaths	100	High-income North America	3	Both	32	90-94 years	996	Liver cancer due to NASH	2	Percent	1990	0.00016989174352288544	0.00023031595170198323	0.00011452513024133412
1	Deaths	100	High-income North America	1	Male	32	90-94 years	996	Liver cancer due to NASH	3	Rate	1990	3.5646148082556413	4.786447367162673	2.4785081719771425
1	Deaths	100	High-income North America	2	Female	32	90-94 years	996	Liver cancer due to NASH	3	Rate	1990	3.178130517831013	4.342726057856614	2.0853387777069248
1	Deaths	100	High-income North America	3	Both	32	90-94 years	996	Liver cancer due to NASH	3	Rate	1990	3.2745590856818216	4.441958475726014	2.20584207931794
1	Deaths	100	High-income North America	1	Male	37	20+ years	996	Liver cancer due to NASH	1	Number	1990	360.24543315084424	424.9535288680353	303.0513774405804
1	Deaths	100	High-income North America	2	Female	37	20+ years	996	Liver cancer due to NASH	1	Number	1990	382.08611359506926	446.94976847601464	317.99422883938513
1	Deaths	100	High-income North America	3	Both	37	20+ years	996	Liver cancer due to NASH	1	Number	1990	742.3315467459137	870.3110434193005	627.8679672357129
1	Deaths	100	High-income North America	1	Male	37	20+ years	996	Liver cancer due to NASH	2	Percent	1990	0.0003081702495495965	0.00036329970689077604	0.00025924872535195716
1	Deaths	100	High-income North America	2	Female	37	20+ years	996	Liver cancer due to NASH	2	Percent	1990	0.00035000887114688777	0.00040955186003842754	0.00029062931398122084
1	Deaths	100	High-income North America	3	Both	37	20+ years	996	Liver cancer due to NASH	2	Percent	1990	0.0003283734987063818	0.00038539240343268545	0.00027766523345528366
1	Deaths	100	High-income North America	1	Male	37	20+ years	996	Liver cancer due to NASH	3	Rate	1990	0.3764970846731092	0.4441243386238059	0.3167228495156876
1	Deaths	100	High-income North America	2	Female	37	20+ years	996	Liver cancer due to NASH	3	Rate	1990	0.36740440222715887	0.42977566226478087	0.30577525694178576
1	Deaths	100	High-income North America	3	Both	37	20+ years	996	Liver cancer due to NASH	3	Rate	1990	0.3717614805028256	0.43585392998293615	0.31443783587408636
1	Deaths	100	High-income North America	1	Male	41	50-74 years	996	Liver cancer due to NASH	1	Number	1990	198.39889013352243	240.0867079236643	157.76667460541302
1	Deaths	100	High-income North America	2	Female	41	50-74 years	996	Liver cancer due to NASH	1	Number	1990	157.06615597439588	189.06258287260556	126.98786927224161
1	Deaths	100	High-income North America	3	Both	41	50-74 years	996	Liver cancer due to NASH	1	Number	1990	355.4650461079177	426.73969988769073	281.2593423768533
1	Deaths	100	High-income North America	1	Male	41	50-74 years	996	Liver cancer due to NASH	2	Percent	1990	0.0003838629921973831	0.0004645142994470806	0.0003053244227711695
1	Deaths	100	High-income North America	2	Female	41	50-74 years	996	Liver cancer due to NASH	2	Percent	1990	0.00044590056918384285	0.0005370994206057466	0.0003600460845142238
1	Deaths	100	High-income North America	3	Both	41	50-74 years	996	Liver cancer due to NASH	2	Percent	1990	0.00040900673030166886	0.000490375698832362	0.0003235186727875249
1	Deaths	100	High-income North America	1	Male	41	50-74 years	996	Liver cancer due to NASH	3	Rate	1990	0.7567997285617329	0.9158194144414161	0.6018066756175361
1	Deaths	100	High-income North America	2	Female	41	50-74 years	996	Liver cancer due to NASH	3	Rate	1990	0.5211781984267762	0.6273490028464203	0.42137218243343694
1	Deaths	100	High-income North America	3	Both	41	50-74 years	996	Liver cancer due to NASH	3	Rate	1990	0.6307911684002959	0.7572717397738873	0.4991092968041964
1	Deaths	100	High-income North America	1	Male	157	25+ years	996	Liver cancer due to NASH	1	Number	1990	359.32369477016357	423.8824025561573	302.1633219167733
1	Deaths	100	High-income North America	2	Female	157	25+ years	996	Liver cancer due to NASH	1	Number	1990	380.8568904468771	445.72060633488684	316.8883875584969
1	Deaths	100	High-income North America	3	Both	157	25+ years	996	Liver cancer due to NASH	1	Number	1990	740.1805852170411	868.3658242387294	625.6295218898862
1	Deaths	100	High-income North America	1	Male	157	25+ years	996	Liver cancer due to NASH	2	Percent	1990	0.00031203757904882314	0.00036787339088248665	0.00026240394078970116
1	Deaths	100	High-income North America	2	Female	157	25+ years	996	Liver cancer due to NASH	2	Percent	1990	0.00035057692192135215	0.00041037207549978827	0.0002910263711675602
1	Deaths	100	High-income North America	3	Both	157	25+ years	996	Liver cancer due to NASH	2	Percent	1990	0.0003307456896348936	0.0003882393961509304	0.000279456756270777
1	Deaths	100	High-income North America	1	Male	157	25+ years	996	Liver cancer due to NASH	3	Rate	1990	0.42430558575884164	0.5005394125886904	0.3568080456891147
1	Deaths	100	High-income North America	2	Female	157	25+ years	996	Liver cancer due to NASH	3	Rate	1990	0.40790516798865845	0.47737547452459195	0.33939365205927186
1	Deaths	100	High-income North America	3	Both	157	25+ years	996	Liver cancer due to NASH	3	Rate	1990	0.4157054452959579	0.48769774411078587	0.35137046848002684
1	Deaths	100	High-income North America	1	Male	158	<20 years	996	Liver cancer due to NASH	1	Number	1990	0.9772465140582953	1.2227965152118043	0.7615490167721026
1	Deaths	100	High-income North America	2	Female	158	<20 years	996	Liver cancer due to NASH	1	Number	1990	1.092940218973545	1.3676872901572077	0.8503764501957137
1	Deaths	100	High-income North America	3	Both	158	<20 years	996	Liver cancer due to NASH	1	Number	1990	2.07018673303184	2.6025334714338055	1.6329174930737471
1	Deaths	100	High-income North America	1	Male	158	<20 years	996	Liver cancer due to NASH	2	Percent	1990	2.1317530673226746e-05	2.6578747411376064e-05	1.6637470412721526e-05
1	Deaths	100	High-income North America	2	Female	158	<20 years	996	Liver cancer due to NASH	2	Percent	1990	3.7425860061863364e-05	4.6919800765108094e-05	2.9007950580739105e-05
1	Deaths	100	High-income North America	3	Both	158	<20 years	996	Liver cancer due to NASH	2	Percent	1990	2.7585777008318267e-05	3.4637682612443404e-05	2.1781098469642186e-05
1	Deaths	100	High-income North America	1	Male	158	<20 years	996	Liver cancer due to NASH	3	Rate	1990	0.002333408776020849	0.002919717879610393	0.0018183796345576618
1	Deaths	100	High-income North America	2	Female	158	<20 years	996	Liver cancer due to NASH	3	Rate	1990	0.0027426908383703682	0.0034321578942284	0.0021339865242658382
1	Deaths	100	High-income North America	3	Both	158	<20 years	996	Liver cancer due to NASH	3	Rate	1990	0.0025329633307442953	0.0031843126733413856	0.001997945434627172
1	Deaths	100	High-income North America	1	Male	159	10-24 years	996	Liver cancer due to NASH	1	Number	1990	1.8989848947390167	2.358512520743497	1.4933559699296064
1	Deaths	100	High-income North America	2	Female	159	10-24 years	996	Liver cancer due to NASH	1	Number	1990	2.3221633671652917	2.875091025007793	1.8558482973889232
1	Deaths	100	High-income North America	3	Both	159	10-24 years	996	Liver cancer due to NASH	1	Number	1990	4.221148261904312	5.239931034935267	3.389575092704758
1	Deaths	100	High-income North America	1	Male	159	10-24 years	996	Liver cancer due to NASH	2	Percent	1990	5.752097765809002e-05	7.141210096149155e-05	4.527311245588217e-05
1	Deaths	100	High-income North America	2	Female	159	10-24 years	996	Liver cancer due to NASH	2	Percent	1990	0.0002017223760888733	0.00024982500564653165	0.00016120312559593188
1	Deaths	100	High-income North America	3	Both	159	10-24 years	996	Liver cancer due to NASH	2	Percent	1990	9.480306396163747e-05	0.00011760758079824153	7.614894287457547e-05
1	Deaths	100	High-income North America	1	Male	159	10-24 years	996	Liver cancer due to NASH	3	Rate	1990	0.006071196618660361	0.007540340779263513	0.004774370633600495
1	Deaths	100	High-income North America	2	Female	159	10-24 years	996	Liver cancer due to NASH	3	Rate	1990	0.007767830978361751	0.009617420309634783	0.006207968009242763
1	Deaths	100	High-income North America	3	Both	159	10-24 years	996	Liver cancer due to NASH	3	Rate	1990	0.006900321569003658	0.008565728303545456	0.0055409468397578905
1	Deaths	100	High-income North America	1	Male	160	85+ years	996	Liver cancer due to NASH	1	Number	1990	30.964785844180827	39.57791695079343	22.784060350435343
1	Deaths	100	High-income North America	2	Female	160	85+ years	996	Liver cancer due to NASH	1	Number	1990	69.90457899790596	91.43278235892912	48.77675288811568
1	Deaths	100	High-income North America	3	Both	160	85+ years	996	Liver cancer due to NASH	1	Number	1990	100.86936484208682	131.45580553031235	71.82095302204192
1	Deaths	100	High-income North America	1	Male	160	85+ years	996	Liver cancer due to NASH	2	Percent	1990	0.00018520348065168867	0.00023681801086472906	0.0001363072261054342
1	Deaths	100	High-income North America	2	Female	160	85+ years	996	Liver cancer due to NASH	2	Percent	1990	0.00020748357610614625	0.00027132025665968013	0.00014456014194392852
1	Deaths	100	High-income North America	3	Both	160	85+ years	996	Liver cancer due to NASH	2	Percent	1990	0.00020009388954568555	0.0002610052981274613	0.00014232652141533432
1	Deaths	100	High-income North America	1	Male	160	85+ years	996	Liver cancer due to NASH	3	Rate	1990	3.3197784968867747	4.243204468003984	2.442711343258341
1	Deaths	100	High-income North America	2	Female	160	85+ years	996	Liver cancer due to NASH	3	Rate	1990	2.92709488873838	3.8285393280741644	2.042415334084701
1	Deaths	100	High-income North America	3	Both	160	85+ years	996	Liver cancer due to NASH	3	Rate	1990	3.0373865096874715	3.9584078968173877	2.162678372799941
1	Deaths	100	High-income North America	1	Male	162	10-19 years	996	Liver cancer due to NASH	1	Number	1990	0.9772465140582953	1.2227965152118043	0.7615490167721026
1	Deaths	100	High-income North America	2	Female	162	10-19 years	996	Liver cancer due to NASH	1	Number	1990	1.092940218973545	1.3676872901572077	0.8503764501957137
1	Deaths	100	High-income North America	3	Both	162	10-19 years	996	Liver cancer due to NASH	1	Number	1990	2.07018673303184	2.6025334714338055	1.6329174930737471
1	Deaths	100	High-income North America	1	Male	162	10-19 years	996	Liver cancer due to NASH	2	Percent	1990	6.275780306775784e-05	7.859815752290121e-05	4.888994235189462e-05
1	Deaths	100	High-income North America	2	Female	162	10-19 years	996	Liver cancer due to NASH	2	Percent	1990	0.00017524776151085962	0.0002192966838770179	0.00013609842788263056
1	Deaths	100	High-income North America	3	Both	162	10-19 years	996	Liver cancer due to NASH	2	Percent	1990	9.492677741518368e-05	0.0001191867902160546	7.486622173712188e-05
1	Deaths	100	High-income North America	1	Male	162	10-19 years	996	Liver cancer due to NASH	3	Rate	1990	0.004818709336639477	0.0060294929681476905	0.0037551255539290023
1	Deaths	100	High-income North America	2	Female	162	10-19 years	996	Liver cancer due to NASH	3	Rate	1990	0.005672444869780599	0.007098403570327537	0.004413520015600841
1	Deaths	100	High-income North America	3	Both	162	10-19 years	996	Liver cancer due to NASH	3	Rate	1990	0.005234646077209158	0.0065807308150868	0.004128973011534237
1	Deaths	100	High-income North America	1	Male	169	10 to 54 years	996	Liver cancer due to NASH	1	Number	1990	37.07966285548114	45.02291972371318	30.051243536569213
1	Deaths	100	High-income North America	2	Female	169	10 to 54 years	996	Liver cancer due to NASH	1	Number	1990	27.964798024490154	32.48799387448849	23.017732833731465
1	Deaths	100	High-income North America	3	Both	169	10 to 54 years	996	Liver cancer due to NASH	1	Number	1990	65.04446087997124	77.12798998813116	53.56990203941954
1	Deaths	100	High-income North America	1	Male	169	10 to 54 years	996	Liver cancer due to NASH	2	Percent	1990	0.00016658425217492065	0.0002020861389720378	0.00013510980582322595
1	Deaths	100	High-income North America	2	Female	169	10 to 54 years	996	Liver cancer due to NASH	2	Percent	1990	0.00026771462365407506	0.00031156823659046155	0.0002201611284286837
1	Deaths	100	High-income North America	3	Both	169	10 to 54 years	996	Liver cancer due to NASH	2	Percent	1990	0.00019888491006671844	0.00023587634753242134	0.00016388984510003757
1	Deaths	100	High-income North America	1	Male	169	10 to 54 years	996	Liver cancer due to NASH	3	Rate	1990	0.04079960027806598	0.04953974730672119	0.033066069908173366
1	Deaths	100	High-income North America	2	Female	169	10 to 54 years	996	Liver cancer due to NASH	3	Rate	1990	0.030928758324120297	0.035931363069369886	0.025457358760831866
1	Deaths	100	High-income North America	3	Both	169	10 to 54 years	996	Liver cancer due to NASH	3	Rate	1990	0.03587685417317459	0.042541818504430236	0.029547782202178366
1	Deaths	100	High-income North America	1	Male	197	15-39 years	996	Liver cancer due to NASH	1	Number	1990	8.679345443735912	10.545506049256513	6.9389624625345325
1	Deaths	100	High-income North America	2	Female	197	15-39 years	996	Liver cancer due to NASH	1	Number	1990	8.42376452243262	9.987421935150016	6.9183117461318355
1	Deaths	100	High-income North America	3	Both	197	15-39 years	996	Liver cancer due to NASH	1	Number	1990	17.103109966168528	20.444053193781325	14.027849021138787
1	Deaths	100	High-income North America	1	Male	197	15-39 years	996	Liver cancer due to NASH	2	Percent	1990	8.149812304249022e-05	9.897687268170974e-05	6.514548791479587e-05
1	Deaths	100	High-income North America	2	Female	197	15-39 years	996	Liver cancer due to NASH	2	Percent	1990	0.00021397089248222523	0.00025375930904402973	0.00017568610615405008
1	Deaths	100	High-income North America	3	Both	197	15-39 years	996	Liver cancer due to NASH	2	Percent	1990	0.00011725207448877234	0.00014009774929805584	9.60805696019461e-05
1	Deaths	100	High-income North America	1	Male	197	15-39 years	996	Liver cancer due to NASH	3	Rate	1990	0.015218323677250236	0.018490440948379525	0.012166744303898318
1	Deaths	100	High-income North America	2	Female	197	15-39 years	996	Liver cancer due to NASH	3	Rate	1990	0.014966703108179021	0.017744890484704394	0.012291929295796741
1	Deaths	100	High-income North America	3	Both	197	15-39 years	996	Liver cancer due to NASH	3	Rate	1990	0.01509334479969368	0.01804169794659554	0.012379453941003036
1	Deaths	100	High-income North America	1	Male	228	55+ years	996	Liver cancer due to NASH	1	Number	1990	324.14301680942134	389.10497788285426	266.32165964684077
1	Deaths	100	High-income North America	2	Female	228	55+ years	996	Liver cancer due to NASH	1	Number	1990	355.21425578955285	422.07023159936927	292.53798502989304
1	Deaths	100	High-income North America	3	Both	228	55+ years	996	Liver cancer due to NASH	1	Number	1990	679.3572725989742	805.1445458994073	566.4137326817206
1	Deaths	100	High-income North America	1	Male	228	55+ years	996	Liver cancer due to NASH	2	Percent	1990	0.00033695899069584355	0.0004045773683967163	0.0002766057481194008
1	Deaths	100	High-income North America	2	Female	228	55+ years	996	Liver cancer due to NASH	2	Percent	1990	0.0003575650271348097	0.0004253047624783505	0.0002937934798577716
1	Deaths	100	High-income North America	3	Both	228	55+ years	996	Liver cancer due to NASH	2	Percent	1990	0.00034742728572643294	0.0004118394639413575	0.00028951075335699716
1	Deaths	100	High-income North America	1	Male	228	55+ years	996	Liver cancer due to NASH	3	Rate	1990	1.2923694722870502	1.5513750685747076	1.0618337119345127
1	Deaths	100	High-income North America	2	Female	228	55+ years	996	Liver cancer due to NASH	3	Rate	1990	1.081427868906092	1.2849667592103173	0.8906138325495205
1	Deaths	100	High-income North America	3	Both	228	55+ years	996	Liver cancer due to NASH	3	Rate	1990	1.1727598965361368	1.3899037699755528	0.9777878847093463
1	Deaths	100	High-income North America	1	Male	232	65-74 years	996	Liver cancer due to NASH	1	Number	1990	117.52924466012398	149.42428990423525	87.64752388967752
1	Deaths	100	High-income North America	2	Female	232	65-74 years	996	Liver cancer due to NASH	1	Number	1990	103.09426834570428	128.2090402457136	79.86521611681881
1	Deaths	100	High-income North America	3	Both	232	65-74 years	996	Liver cancer due to NASH	1	Number	1990	220.62351300582853	276.80383628255345	167.5649608004333
1	Deaths	100	High-income North America	1	Male	232	65-74 years	996	Liver cancer due to NASH	2	Percent	1990	0.000389455611556724	0.0004949400884719905	0.00029029626190481365
1	Deaths	100	High-income North America	2	Female	232	65-74 years	996	Liver cancer due to NASH	2	Percent	1990	0.0004716062256203654	0.0005870187745934274	0.00036479486248285607
1	Deaths	100	High-income North America	3	Both	232	65-74 years	996	Liver cancer due to NASH	2	Percent	1990	0.00042396538813645906	0.0005324292619452887	0.0003214173862416785
1	Deaths	100	High-income North America	1	Male	232	65-74 years	996	Liver cancer due to NASH	3	Rate	1990	1.33440298545489	1.6965328001919808	0.9951320446611909
1	Deaths	100	High-income North America	2	Female	232	65-74 years	996	Liver cancer due to NASH	3	Rate	1990	0.9205211895028725	1.1447691527937722	0.7131106793758163
1	Deaths	100	High-income North America	3	Both	232	65-74 years	996	Liver cancer due to NASH	3	Rate	1990	1.1027215999460045	1.3835223864313395	0.8375240660040709
1	Deaths	100	High-income North America	1	Male	234	75+ years	996	Liver cancer due to NASH	1	Number	1990	140.1894611520703	179.69355843467008	109.09989062012144
1	Deaths	100	High-income North America	2	Female	234	75+ years	996	Liver cancer due to NASH	1	Number	1990	207.52812990463974	259.8760144938521	158.86495969063864
1	Deaths	100	High-income North America	3	Both	234	75+ years	996	Liver cancer due to NASH	1	Number	1990	347.71759105670986	436.3445755581581	267.4074428018468
1	Deaths	100	High-income North America	1	Male	234	75+ years	996	Liver cancer due to NASH	2	Percent	1990	0.00028594204357234405	0.00036684210906153225	0.00022267424069714252
1	Deaths	100	High-income North America	2	Female	234	75+ years	996	Liver cancer due to NASH	2	Percent	1990	0.0003104860644282887	0.000388474331225511	0.00023737927122042778
1	Deaths	100	High-income North America	3	Both	234	75+ years	996	Liver cancer due to NASH	2	Percent	1990	0.00030010017025570675	0.0003766108308512251	0.00023074264636536264
1	Deaths	100	High-income North America	1	Male	234	75+ years	996	Liver cancer due to NASH	3	Rate	1990	2.7505781626007693	3.5256657221492596	2.1405872753610145
1	Deaths	100	High-income North America	2	Female	234	75+ years	996	Liver cancer due to NASH	3	Rate	1990	2.242090300692969	2.807645844190613	1.716343636913374
1	Deaths	100	High-income North America	3	Both	234	75+ years	996	Liver cancer due to NASH	3	Rate	1990	2.422656809301963	3.0401486274116665	1.8631109809347066
1	Deaths	100	High-income North America	1	Male	235	95+ years	996	Liver cancer due to NASH	1	Number	1990	1.8563351318888441	2.7908225799729567	1.1554993430000238
1	Deaths	100	High-income North America	2	Female	235	95+ years	996	Liver cancer due to NASH	1	Number	1990	6.617079328592373	10.053675487115234	3.9292543114815675
1	Deaths	100	High-income North America	3	Both	235	95+ years	996	Liver cancer due to NASH	1	Number	1990	8.473414460481223	12.715539855840639	5.0420821857443245
1	Deaths	100	High-income North America	1	Male	235	95+ years	996	Liver cancer due to NASH	2	Percent	1990	0.00010034124978422117	0.00015087566733164206	6.245775608202837e-05
1	Deaths	100	High-income North America	2	Female	235	95+ years	996	Liver cancer due to NASH	2	Percent	1990	0.00011104112234917443	0.0001687019016537858	6.593825283615641e-05
1	Deaths	100	High-income North America	3	Both	235	95+ years	996	Liver cancer due to NASH	2	Percent	1990	0.00010850614533371777	0.0001628577518216919	6.456196704974952e-05
1	Deaths	100	High-income North America	1	Male	235	95+ years	996	Liver cancer due to NASH	3	Rate	1990	3.1476413505695167	4.732178152491047	1.9592892738511014
1	Deaths	100	High-income North America	2	Female	235	95+ years	996	Liver cancer due to NASH	3	Rate	1990	3.124238149123413	4.746818790584774	1.8551880078714105
1	Deaths	100	High-income North America	3	Both	235	95+ years	996	Liver cancer due to NASH	3	Rate	1990	3.129335447812249	4.6960041662699235	1.8621025311839075
1	Deaths	100	High-income North America	1	Male	243	75-84 years	996	Liver cancer due to NASH	1	Number	1990	109.22467530788951	142.055934954029	83.84801280183125
1	Deaths	100	High-income North America	2	Female	243	75-84 years	996	Liver cancer due to NASH	1	Number	1990	137.6235509067336	176.89150856058998	105.14979277303246
1	Deaths	100	High-income North America	3	Both	243	75-84 years	996	Liver cancer due to NASH	1	Number	1990	246.84822621462308	314.49821485520965	189.3313360131351
1	Deaths	100	High-income North America	1	Male	243	75-84 years	996	Liver cancer due to NASH	2	Percent	1990	0.0003380741636307017	0.0004393738917246783	0.00025964935713265335
1	Deaths	100	High-income North America	2	Female	243	75-84 years	996	Liver cancer due to NASH	2	Percent	1990	0.00041517899696753944	0.0005330645190008314	0.0003175461419051798
1	Deaths	100	High-income North America	3	Both	243	75-84 years	996	Liver cancer due to NASH	2	Percent	1990	0.0003771210190611737	0.0004801414819072873	0.0002892255210241186
1	Deaths	100	High-income North America	1	Male	243	75-84 years	996	Liver cancer due to NASH	3	Rate	1990	2.623076929485647	3.411533562576883	2.013645610240732
1	Deaths	100	High-income North America	2	Female	243	75-84 years	996	Liver cancer due to NASH	3	Rate	1990	2.0038894524453346	2.575656752759793	1.5310501674781505
1	Deaths	100	High-income North America	3	Both	243	75-84 years	996	Liver cancer due to NASH	3	Rate	1990	2.237603622531757	2.850830065223698	1.7162306159470868
1	Deaths	100	High-income North America	1	Male	284	20-54 years	996	Liver cancer due to NASH	1	Number	1990	36.10241634142285	43.944057246945206	29.095102167576613
1	Deaths	100	High-income North America	2	Female	284	20-54 years	996	Liver cancer due to NASH	1	Number	1990	26.871857805516605	31.414806693883673	21.998016918847842
1	Deaths	100	High-income North America	3	Both	284	20-54 years	996	Liver cancer due to NASH	1	Number	1990	62.974274146939486	75.22542059650009	51.291923893777046
1	Deaths	100	High-income North America	1	Male	284	20-54 years	996	Liver cancer due to NASH	2	Percent	1990	0.00017439405232524746	0.00021197575035609084	0.00014056837475850785
1	Deaths	100	High-income North America	2	Female	284	20-54 years	996	Liver cancer due to NASH	2	Percent	1990	0.00027358595846617727	0.0003204971621157389	0.00022409804361126648
1	Deaths	100	High-income North America	3	Both	284	20-54 years	996	Liver cancer due to NASH	2	Percent	1990	0.00020631240331565756	0.00024638172913369943	0.00016814465190441422
1	Deaths	100	High-income North America	1	Male	284	20-54 years	996	Liver cancer due to NASH	3	Rate	1990	0.051135000735654614	0.06224180061521138	0.04120993056733277
1	Deaths	100	High-income North America	2	Female	284	20-54 years	996	Liver cancer due to NASH	3	Rate	1990	0.03776827744546662	0.04415337204064556	0.03091811560831312
1	Deaths	100	High-income North America	3	Both	284	20-54 years	996	Liver cancer due to NASH	3	Rate	1990	0.04442584330614578	0.05306853938897592	0.03618441029520683
1	Deaths	100	High-income North America	1	Male	420	<70 years	996	Liver cancer due to NASH	1	Number	1990	159.31390829119044	190.4940320244387	129.3280296973405
1	Deaths	100	High-income North America	2	Female	420	<70 years	996	Liver cancer due to NASH	1	Number	1990	118.4530713267645	140.2806660221451	98.09902568546029
1	Deaths	100	High-income North America	3	Both	420	<70 years	996	Liver cancer due to NASH	1	Number	1990	277.7669796179546	328.3149194670783	227.61461824308245
1	Deaths	100	High-income North America	1	Male	420	<70 years	996	Liver cancer due to NASH	2	Percent	1990	0.00028283193855572114	0.00033792980033121324	0.00022938460833367275
1	Deaths	100	High-income North America	2	Female	420	<70 years	996	Liver cancer due to NASH	2	Percent	1990	0.00035872677530593097	0.00042505136082462427	0.00029759351202828096
1	Deaths	100	High-income North America	3	Both	420	<70 years	996	Liver cancer due to NASH	2	Percent	1990	0.00031088014636677523	0.0003676264389967117	0.0002547309570787093
1	Deaths	100	High-income North America	1	Male	420	<70 years	996	Liver cancer due to NASH	3	Rate	1990	0.12381958159615222	0.148052932696362	0.10051440390571931
1	Deaths	100	High-income North America	2	Female	420	<70 years	996	Liver cancer due to NASH	3	Rate	1990	0.0914545993395821	0.10830712924913599	0.07573975912298703
1	Deaths	100	High-income North America	3	Both	420	<70 years	996	Liver cancer due to NASH	3	Rate	1990	0.10758350081052097	0.1271615094536217	0.08815870590493391
1	Deaths	199	Western Sub-Saharan Africa	1	Male	8	15-19 years	996	Liver cancer due to NASH	1	Number	1990	2.7433210175225695	5.164500653428607	1.3153903444863315
1	Deaths	199	Western Sub-Saharan Africa	2	Female	8	15-19 years	996	Liver cancer due to NASH	1	Number	1990	8.717916909530171	16.74593673665577	4.210059148035018
1	Deaths	199	Western Sub-Saharan Africa	3	Both	8	15-19 years	996	Liver cancer due to NASH	1	Number	1990	11.461237927052741	20.803216773118965	5.8267529650466585
1	Deaths	199	Western Sub-Saharan Africa	1	Male	8	15-19 years	996	Liver cancer due to NASH	2	Percent	1990	0.00013853699429094556	0.00025934986928418063	6.583005415331197e-05
1	Deaths	199	Western Sub-Saharan Africa	2	Female	8	15-19 years	996	Liver cancer due to NASH	2	Percent	1990	0.0004599951648008119	0.0008868328287860312	0.00022181083910287924
1	Deaths	199	Western Sub-Saharan Africa	3	Both	8	15-19 years	996	Liver cancer due to NASH	2	Percent	1990	0.0002956135945407083	0.0005617201921295822	0.0001489807925038919
1	Deaths	199	Western Sub-Saharan Africa	1	Male	8	15-19 years	996	Liver cancer due to NASH	3	Rate	1990	0.029182232400040576	0.05493766764292834	0.013992539146670879
1	Deaths	199	Western Sub-Saharan Africa	2	Female	8	15-19 years	996	Liver cancer due to NASH	3	Rate	1990	0.08535457520532	0.16395456981356404	0.041219458030962844
1	Deaths	199	Western Sub-Saharan Africa	3	Both	8	15-19 years	996	Liver cancer due to NASH	3	Rate	1990	0.05843270951515581	0.10606082261107586	0.02970647373260633
1	Deaths	199	Western Sub-Saharan Africa	1	Male	9	20-24 years	996	Liver cancer due to NASH	1	Number	1990	3.446901417814662	6.123922062300465	1.744825698997568
1	Deaths	199	Western Sub-Saharan Africa	2	Female	9	20-24 years	996	Liver cancer due to NASH	1	Number	1990	3.014517291966208	5.775284613560519	1.500478144797904
1	Deaths	199	Western Sub-Saharan Africa	3	Both	9	20-24 years	996	Liver cancer due to NASH	1	Number	1990	6.461418709780868	11.568164754163496	3.4106953297032283
1	Deaths	199	Western Sub-Saharan Africa	1	Male	9	20-24 years	996	Liver cancer due to NASH	2	Percent	1990	0.00018310350142804725	0.00033070729344308555	9.250428954637038e-05
1	Deaths	199	Western Sub-Saharan Africa	2	Female	9	20-24 years	996	Liver cancer due to NASH	2	Percent	1990	0.00013834689025638867	0.0002762183622912315	6.686266145180209e-05
1	Deaths	199	Western Sub-Saharan Africa	3	Both	9	20-24 years	996	Liver cancer due to NASH	2	Percent	1990	0.0001589304511453648	0.0002903214895039473	8.086325238605981e-05
1	Deaths	199	Western Sub-Saharan Africa	1	Male	9	20-24 years	996	Liver cancer due to NASH	3	Rate	1990	0.04415814661546024	0.07845337464282988	0.022352907639466534
1	Deaths	199	Western Sub-Saharan Africa	2	Female	9	20-24 years	996	Liver cancer due to NASH	3	Rate	1990	0.03413618474477473	0.06539892242368557	0.01699131044722243
1	Deaths	199	Western Sub-Saharan Africa	3	Both	9	20-24 years	996	Liver cancer due to NASH	3	Rate	1990	0.03883842107617155	0.06953414938434861	0.02050107373122675
1	Deaths	199	Western Sub-Saharan Africa	1	Male	10	25-29 years	996	Liver cancer due to NASH	1	Number	1990	4.870743747855765	9.702250532673414	2.234623531512581
1	Deaths	199	Western Sub-Saharan Africa	2	Female	10	25-29 years	996	Liver cancer due to NASH	1	Number	1990	8.929045438791348	19.566290084306953	3.9986397229634356
1	Deaths	199	Western Sub-Saharan Africa	3	Both	10	25-29 years	996	Liver cancer due to NASH	1	Number	1990	13.799789186647113	27.180536964512278	6.399100622280537
1	Deaths	199	Western Sub-Saharan Africa	1	Male	10	25-29 years	996	Liver cancer due to NASH	2	Percent	1990	0.0002670169822635292	0.0005251838319746875	0.0001231149613175636
1	Deaths	199	Western Sub-Saharan Africa	2	Female	10	25-29 years	996	Liver cancer due to NASH	2	Percent	1990	0.00039171529279114484	0.0008249480904028027	0.00016773476134225113
1	Deaths	199	Western Sub-Saharan Africa	3	Both	10	25-29 years	996	Liver cancer due to NASH	2	Percent	1990	0.000336036852782127	0.0006743709118719204	0.0001539157044637777
1	Deaths	199	Western Sub-Saharan Africa	1	Male	10	25-29 years	996	Liver cancer due to NASH	3	Rate	1990	0.07322997622956737	0.14587003806015472	0.03359680503962821
1	Deaths	199	Western Sub-Saharan Africa	2	Female	10	25-29 years	996	Liver cancer due to NASH	3	Rate	1990	0.12005438427519428	0.26307615127774275	0.053763219503079385
1	Deaths	199	Western Sub-Saharan Africa	3	Both	10	25-29 years	996	Liver cancer due to NASH	3	Rate	1990	0.0979486607243957	0.19292303363735364	0.045419776151327806
1	Deaths	199	Western Sub-Saharan Africa	1	Male	11	30-34 years	996	Liver cancer due to NASH	1	Number	1990	6.527600492437223	13.201005083776048	3.0099431179216207
1	Deaths	199	Western Sub-Saharan Africa	2	Female	11	30-34 years	996	Liver cancer due to NASH	1	Number	1990	8.18857906962451	16.093812722938303	3.8169198659996533
1	Deaths	199	Western Sub-Saharan Africa	3	Both	11	30-34 years	996	Liver cancer due to NASH	1	Number	1990	14.716179562061729	28.302450705392854	7.263777558564367
1	Deaths	199	Western Sub-Saharan Africa	1	Male	11	30-34 years	996	Liver cancer due to NASH	2	Percent	1990	0.00032476565729814655	0.0006493423526503621	0.0001533467217833417
1	Deaths	199	Western Sub-Saharan Africa	2	Female	11	30-34 years	996	Liver cancer due to NASH	2	Percent	1990	0.00038804246015186833	0.0007862079969707229	0.0001776762151940356
1	Deaths	199	Western Sub-Saharan Africa	3	Both	11	30-34 years	996	Liver cancer due to NASH	2	Percent	1990	0.00035696365870921	0.0006941839386835225	0.0001744957878389815
1	Deaths	199	Western Sub-Saharan Africa	1	Male	11	30-34 years	996	Liver cancer due to NASH	3	Rate	1990	0.11362462083116928	0.22978722410665625	0.05239347075444825
1	Deaths	199	Western Sub-Saharan Africa	2	Female	11	30-34 years	996	Liver cancer due to NASH	3	Rate	1990	0.13659060784662788	0.26845483736615344	0.06366860479282994
1	Deaths	199	Western Sub-Saharan Africa	3	Both	11	30-34 years	996	Liver cancer due to NASH	3	Rate	1990	0.12535223971036644	0.2410799331614157	0.06187276948368355
1	Deaths	199	Western Sub-Saharan Africa	1	Male	12	35-39 years	996	Liver cancer due to NASH	1	Number	1990	9.962229108965943	19.445855219730763	4.948605064376961
1	Deaths	199	Western Sub-Saharan Africa	2	Female	12	35-39 years	996	Liver cancer due to NASH	1	Number	1990	11.136351368731642	22.895345521816818	5.092262180406747
1	Deaths	199	Western Sub-Saharan Africa	3	Both	12	35-39 years	996	Liver cancer due to NASH	1	Number	1990	21.098580477697592	41.08057190950321	10.712223428960124
1	Deaths	199	Western Sub-Saharan Africa	1	Male	12	35-39 years	996	Liver cancer due to NASH	2	Percent	1990	0.0004321820849318688	0.0008535584155448157	0.00020974455782633004
1	Deaths	199	Western Sub-Saharan Africa	2	Female	12	35-39 years	996	Liver cancer due to NASH	2	Percent	1990	0.0005682458063657441	0.0011632058336414246	0.00025003760161759606
1	Deaths	199	Western Sub-Saharan Africa	3	Both	12	35-39 years	996	Liver cancer due to NASH	2	Percent	1990	0.0004944094899515908	0.0009690197563477863	0.0002438782906959378
1	Deaths	199	Western Sub-Saharan Africa	1	Male	12	35-39 years	996	Liver cancer due to NASH	3	Rate	1990	0.2047235306797424	0.39961178307849626	0.10169369622378246
1	Deaths	199	Western Sub-Saharan Africa	2	Female	12	35-39 years	996	Liver cancer due to NASH	3	Rate	1990	0.240624788268671	0.4947031111099629	0.11002926078727802
1	Deaths	199	Western Sub-Saharan Africa	3	Both	12	35-39 years	996	Liver cancer due to NASH	3	Rate	1990	0.22222401095563632	0.4326873777945022	0.1128281241078184
1	Deaths	199	Western Sub-Saharan Africa	1	Male	13	40-44 years	996	Liver cancer due to NASH	1	Number	1990	17.996698881609415	34.00771218859031	8.914516680749294
1	Deaths	199	Western Sub-Saharan Africa	2	Female	13	40-44 years	996	Liver cancer due to NASH	1	Number	1990	14.838429838924865	30.459189883422802	6.819265481062691
1	Deaths	199	Western Sub-Saharan Africa	3	Both	13	40-44 years	996	Liver cancer due to NASH	1	Number	1990	32.83512872053428	59.934203865388426	16.749551463585007
1	Deaths	199	Western Sub-Saharan Africa	1	Male	13	40-44 years	996	Liver cancer due to NASH	2	Percent	1990	0.0006819568952386304	0.001290502618312715	0.00034990156679569286
1	Deaths	199	Western Sub-Saharan Africa	2	Female	13	40-44 years	996	Liver cancer due to NASH	2	Percent	1990	0.0007761067313423202	0.0015428492631373617	0.00036628378556119434
1	Deaths	199	Western Sub-Saharan Africa	3	Both	13	40-44 years	996	Liver cancer due to NASH	2	Percent	1990	0.0007210287920424572	0.001346852362791547	0.0003684575586789906
1	Deaths	199	Western Sub-Saharan Africa	1	Male	13	40-44 years	996	Liver cancer due to NASH	3	Rate	1990	0.44226098664354424	0.8357246206627986	0.21907033998926043
1	Deaths	199	Western Sub-Saharan Africa	2	Female	13	40-44 years	996	Liver cancer due to NASH	3	Rate	1990	0.41930378537985163	0.8607146279197042	0.19269854430412672
1	Deaths	199	Western Sub-Saharan Africa	3	Both	13	40-44 years	996	Liver cancer due to NASH	3	Rate	1990	0.4315826559497863	0.7877710212929356	0.2201549434493591
1	Deaths	199	Western Sub-Saharan Africa	1	Male	14	45-49 years	996	Liver cancer due to NASH	1	Number	1990	28.51734910985368	51.98725947106481	14.007737443602796
1	Deaths	199	Western Sub-Saharan Africa	2	Female	14	45-49 years	996	Liver cancer due to NASH	1	Number	1990	18.113654002713634	36.982993260215764	8.50523497437736
1	Deaths	199	Western Sub-Saharan Africa	3	Both	14	45-49 years	996	Liver cancer due to NASH	1	Number	1990	46.63100311256733	83.23964731398632	23.027566005666337
1	Deaths	199	Western Sub-Saharan Africa	1	Male	14	45-49 years	996	Liver cancer due to NASH	2	Percent	1990	0.0009127039300680693	0.001581687320346026	0.0004506002986548293
1	Deaths	199	Western Sub-Saharan Africa	2	Female	14	45-49 years	996	Liver cancer due to NASH	2	Percent	1990	0.0008366801311419963	0.0017047595217125871	0.0003873158001814295
1	Deaths	199	Western Sub-Saharan Africa	3	Both	14	45-49 years	996	Liver cancer due to NASH	2	Percent	1990	0.0008805794847324881	0.0015886679453640492	0.000451835574973983
1	Deaths	199	Western Sub-Saharan Africa	1	Male	14	45-49 years	996	Liver cancer due to NASH	3	Rate	1990	0.8234219454428284	1.501102019230597	0.4044653089118399
1	Deaths	199	Western Sub-Saharan Africa	2	Female	14	45-49 years	996	Liver cancer due to NASH	3	Rate	1990	0.6117772378263028	1.2490772684458944	0.2872589461468534
1	Deaths	199	Western Sub-Saharan Africa	3	Both	14	45-49 years	996	Liver cancer due to NASH	3	Rate	1990	0.7258762725492542	1.2957406207782587	0.3584560198656794
1	Deaths	199	Western Sub-Saharan Africa	1	Male	15	50-54 years	996	Liver cancer due to NASH	1	Number	1990	40.097294971149516	69.89999264509592	19.14377591704174
1	Deaths	199	Western Sub-Saharan Africa	2	Female	15	50-54 years	996	Liver cancer due to NASH	1	Number	1990	45.56601795777843	91.21238406466948	20.937102173750414
1	Deaths	199	Western Sub-Saharan Africa	3	Both	15	50-54 years	996	Liver cancer due to NASH	1	Number	1990	85.66331292892798	153.0320570865352	43.59865684334264
1	Deaths	199	Western Sub-Saharan Africa	1	Male	15	50-54 years	996	Liver cancer due to NASH	2	Percent	1990	0.0010162214550191893	0.0018462860028546366	0.0005007861183104992
1	Deaths	199	Western Sub-Saharan Africa	2	Female	15	50-54 years	996	Liver cancer due to NASH	2	Percent	1990	0.001779498040732162	0.00348157571273737	0.0008379577904768776
1	Deaths	199	Western Sub-Saharan Africa	3	Both	15	50-54 years	996	Liver cancer due to NASH	2	Percent	1990	0.001315354078838679	0.002346794894087595	0.0006735082165797116
1	Deaths	199	Western Sub-Saharan Africa	1	Male	15	50-54 years	996	Liver cancer due to NASH	3	Rate	1990	1.3958964904252484	2.433409896708622	0.6664471913956612
1	Deaths	199	Western Sub-Saharan Africa	2	Female	15	50-54 years	996	Liver cancer due to NASH	3	Rate	1990	1.9268987485768123	3.8571952649401116	0.88538954654337
1	Deaths	199	Western Sub-Saharan Africa	3	Both	15	50-54 years	996	Liver cancer due to NASH	3	Rate	1990	1.635655879387195	2.921995138291934	0.8324730501418229
1	Deaths	199	Western Sub-Saharan Africa	1	Male	16	55-59 years	996	Liver cancer due to NASH	1	Number	1990	58.20323372735912	107.95693809834846	26.199757584912785
1	Deaths	199	Western Sub-Saharan Africa	2	Female	16	55-59 years	996	Liver cancer due to NASH	1	Number	1990	43.89826085082501	89.87774864113851	20.666133014013088
1	Deaths	199	Western Sub-Saharan Africa	3	Both	16	55-59 years	996	Liver cancer due to NASH	1	Number	1990	102.10149457818434	187.65220253108808	51.429198953168815
1	Deaths	199	Western Sub-Saharan Africa	1	Male	16	55-59 years	996	Liver cancer due to NASH	2	Percent	1990	0.0012085191349265707	0.0023129390295256753	0.0005285003596898681
1	Deaths	199	Western Sub-Saharan Africa	2	Female	16	55-59 years	996	Liver cancer due to NASH	2	Percent	1990	0.0014429198214326688	0.002963851987943853	0.0006701285801918242
1	Deaths	199	Western Sub-Saharan Africa	3	Both	16	55-59 years	996	Liver cancer due to NASH	2	Percent	1990	0.0012981105381374893	0.0024482229308246863	0.0006617432536293243
1	Deaths	199	Western Sub-Saharan Africa	1	Male	16	55-59 years	996	Liver cancer due to NASH	3	Rate	1990	2.444050246984745	4.533290752519792	1.1001712429982524
1	Deaths	199	Western Sub-Saharan Africa	2	Female	16	55-59 years	996	Liver cancer due to NASH	3	Rate	1990	2.3106509381789535	4.730850384364501	1.0877929720184552
1	Deaths	199	Western Sub-Saharan Africa	3	Both	16	55-59 years	996	Liver cancer due to NASH	3	Rate	1990	2.3848537240259127	4.38311952118624	1.201266613714593
1	Deaths	199	Western Sub-Saharan Africa	1	Male	17	60-64 years	996	Liver cancer due to NASH	1	Number	1990	53.728380092166965	98.01216290502643	24.692365160316644
1	Deaths	199	Western Sub-Saharan Africa	2	Female	17	60-64 years	996	Liver cancer due to NASH	1	Number	1990	68.38121979170003	138.33062875235322	33.49182004893008
1	Deaths	199	Western Sub-Saharan Africa	3	Both	17	60-64 years	996	Liver cancer due to NASH	1	Number	1990	122.10959988386693	219.97388787873015	62.89807920129724
1	Deaths	199	Western Sub-Saharan Africa	1	Male	17	60-64 years	996	Liver cancer due to NASH	2	Percent	1990	0.0009418158092639787	0.001726565370896146	0.0004297261072732599
1	Deaths	199	Western Sub-Saharan Africa	2	Female	17	60-64 years	996	Liver cancer due to NASH	2	Percent	1990	0.0017964760831555551	0.003633389984756755	0.0008915034406361937
1	Deaths	199	Western Sub-Saharan Africa	3	Both	17	60-64 years	996	Liver cancer due to NASH	2	Percent	1990	0.0012833210871813793	0.002347960327688268	0.0006700610770754112
1	Deaths	199	Western Sub-Saharan Africa	1	Male	17	60-64 years	996	Liver cancer due to NASH	3	Rate	1990	2.832158189425217	5.166467877099061	1.3015967368661503
1	Deaths	199	Western Sub-Saharan Africa	2	Female	17	60-64 years	996	Liver cancer due to NASH	3	Rate	1990	4.391928157019316	8.884576573016714	2.1510828258225043
1	Deaths	199	Western Sub-Saharan Africa	3	Both	17	60-64 years	996	Liver cancer due to NASH	3	Rate	1990	3.5352509165251558	6.3685647113288555	1.8209910797802529
1	Deaths	199	Western Sub-Saharan Africa	1	Male	18	65-69 years	996	Liver cancer due to NASH	1	Number	1990	58.69146328730339	104.38119506939972	27.5398759506631
1	Deaths	199	Western Sub-Saharan Africa	2	Female	18	65-69 years	996	Liver cancer due to NASH	1	Number	1990	105.25637576260402	204.82643039275357	51.989523314022684
1	Deaths	199	Western Sub-Saharan Africa	3	Both	18	65-69 years	996	Liver cancer due to NASH	1	Number	1990	163.94783904990732	292.7702473648252	79.67536606819797
1	Deaths	199	Western Sub-Saharan Africa	1	Male	18	65-69 years	996	Liver cancer due to NASH	2	Percent	1990	0.0009756820755731637	0.0016649630932410431	0.00046622534640449105
1	Deaths	199	Western Sub-Saharan Africa	2	Female	18	65-69 years	996	Liver cancer due to NASH	2	Percent	1990	0.0021428179016352838	0.004168514899258128	0.0010511095168696234
1	Deaths	199	Western Sub-Saharan Africa	3	Both	18	65-69 years	996	Liver cancer due to NASH	2	Percent	1990	0.0014994526300504934	0.0027420242268812846	0.0007238527577937997
1	Deaths	199	Western Sub-Saharan Africa	1	Male	18	65-69 years	996	Liver cancer due to NASH	3	Rate	1990	4.382332104643418	7.793860242237875	2.0563277140612115
1	Deaths	199	Western Sub-Saharan Africa	2	Female	18	65-69 years	996	Liver cancer due to NASH	3	Rate	1990	7.843118300021876	15.26252365143964	3.873969427118505
1	Deaths	199	Western Sub-Saharan Africa	3	Both	18	65-69 years	996	Liver cancer due to NASH	3	Rate	1990	6.114498240645076	10.918979919463958	2.971523677713422
1	Deaths	199	Western Sub-Saharan Africa	1	Male	19	70-74 years	996	Liver cancer due to NASH	1	Number	1990	64.33735008509437	113.31067836663318	30.88642435815426
1	Deaths	199	Western Sub-Saharan Africa	2	Female	19	70-74 years	996	Liver cancer due to NASH	1	Number	1990	107.80668811424458	213.16504632762278	50.20047923342458
1	Deaths	199	Western Sub-Saharan Africa	3	Both	19	70-74 years	996	Liver cancer due to NASH	1	Number	1990	172.14403819933895	313.3361707029021	85.09787866956844
1	Deaths	199	Western Sub-Saharan Africa	1	Male	19	70-74 years	996	Liver cancer due to NASH	2	Percent	1990	0.0010546897010884257	0.0018656353595091473	0.000489983590292781
1	Deaths	199	Western Sub-Saharan Africa	2	Female	19	70-74 years	996	Liver cancer due to NASH	2	Percent	1990	0.0018705568797895678	0.0036469455612103824	0.0008588722221975848
1	Deaths	199	Western Sub-Saharan Africa	3	Both	19	70-74 years	996	Liver cancer due to NASH	2	Percent	1990	0.001450203322473705	0.002624085732796328	0.0006941333682987865
1	Deaths	199	Western Sub-Saharan Africa	1	Male	19	70-74 years	996	Liver cancer due to NASH	3	Rate	1990	6.986516369905237	12.304624114087618	3.3540161212837725
1	Deaths	199	Western Sub-Saharan Africa	2	Female	19	70-74 years	996	Liver cancer due to NASH	3	Rate	1990	10.840147566174112	21.43411135766495	5.047744368200091
1	Deaths	199	Western Sub-Saharan Africa	3	Both	19	70-74 years	996	Liver cancer due to NASH	3	Rate	1990	8.987405409567907	16.35885404481795	4.442844161771086
1	Deaths	199	Western Sub-Saharan Africa	1	Male	20	75-79 years	996	Liver cancer due to NASH	1	Number	1990	50.68955967799983	89.95206200249312	23.865469885801133
1	Deaths	199	Western Sub-Saharan Africa	2	Female	20	75-79 years	996	Liver cancer due to NASH	1	Number	1990	92.28142759858683	178.47999343713997	44.32052957873119
1	Deaths	199	Western Sub-Saharan Africa	3	Both	20	75-79 years	996	Liver cancer due to NASH	1	Number	1990	142.97098727658675	261.3130996484164	74.50813120938348
1	Deaths	199	Western Sub-Saharan Africa	1	Male	20	75-79 years	996	Liver cancer due to NASH	2	Percent	1990	0.0009889552722946685	0.0017845639895974323	0.0004711901730426636
1	Deaths	199	Western Sub-Saharan Africa	2	Female	20	75-79 years	996	Liver cancer due to NASH	2	Percent	1990	0.001718829778638062	0.0033392329576573663	0.0008377133542928865
1	Deaths	199	Western Sub-Saharan Africa	3	Both	20	75-79 years	996	Liver cancer due to NASH	2	Percent	1990	0.0013617112901463681	0.0024303146487764577	0.0007033363815565514
1	Deaths	199	Western Sub-Saharan Africa	1	Male	20	75-79 years	996	Liver cancer due to NASH	3	Rate	1990	9.33775347392007	16.57047693421977	4.396366347399835
1	Deaths	199	Western Sub-Saharan Africa	2	Female	20	75-79 years	996	Liver cancer due to NASH	3	Rate	1990	14.601825706876328	28.241151271195324	7.012902433197734
1	Deaths	199	Western Sub-Saharan Africa	3	Both	20	75-79 years	996	Liver cancer due to NASH	3	Rate	1990	12.169495128037537	22.24261406904732	6.342030344923429
1	Deaths	199	Western Sub-Saharan Africa	1	Male	21	80+ years	996	Liver cancer due to NASH	1	Number	1990	49.75422670877158	87.04525231164935	25.47961377593541
1	Deaths	199	Western Sub-Saharan Africa	2	Female	21	80+ years	996	Liver cancer due to NASH	1	Number	1990	75.82041627396985	152.91568598088244	36.23349750105127
1	Deaths	199	Western Sub-Saharan Africa	3	Both	21	80+ years	996	Liver cancer due to NASH	1	Number	1990	125.57464298274155	225.1332119193132	63.35031321638126
1	Deaths	199	Western Sub-Saharan Africa	1	Male	21	80+ years	996	Liver cancer due to NASH	2	Percent	1990	0.0007682437874492221	0.0013240117626029584	0.00040153491554265297
1	Deaths	199	Western Sub-Saharan Africa	2	Female	21	80+ years	996	Liver cancer due to NASH	2	Percent	1990	0.0009307267118350117	0.0018914506353445617	0.0004511424229067074
1	Deaths	199	Western Sub-Saharan Africa	3	Both	21	80+ years	996	Liver cancer due to NASH	2	Percent	1990	0.0008584452071183695	0.0015468356671021319	0.00044916192419882603
1	Deaths	199	Western Sub-Saharan Africa	1	Male	21	80+ years	996	Liver cancer due to NASH	3	Rate	1990	12.556603914356499	21.96783727139937	6.43035655941163
1	Deaths	199	Western Sub-Saharan Africa	2	Female	21	80+ years	996	Liver cancer due to NASH	3	Rate	1990	14.240489562429437	28.72042039803586	6.805327223601347
1	Deaths	199	Western Sub-Saharan Africa	3	Both	21	80+ years	996	Liver cancer due to NASH	3	Rate	1990	13.522017441511943	24.242595048866253	6.821632296855369
1	Deaths	199	Western Sub-Saharan Africa	1	Male	22	All ages	996	Liver cancer due to NASH	1	Number	1990	449.566352325904	706.081281834937	251.99778418048885
1	Deaths	199	Western Sub-Saharan Africa	2	Female	22	All ages	996	Liver cancer due to NASH	1	Number	1990	611.9489002699906	1116.0439825697858	335.69334678715313
1	Deaths	199	Western Sub-Saharan Africa	3	Both	22	All ages	996	Liver cancer due to NASH	1	Number	1990	1061.5152525958954	1781.339407806786	622.9617176021519
1	Deaths	199	Western Sub-Saharan Africa	1	Male	22	All ages	996	Liver cancer due to NASH	2	Percent	1990	0.0003043598140290574	0.00047530982577550785	0.00017167212146823298
1	Deaths	199	Western Sub-Saharan Africa	2	Female	22	All ages	996	Liver cancer due to NASH	2	Percent	1990	0.00046970057930531463	0.0008509545779786937	0.0002571607330781089
1	Deaths	199	Western Sub-Saharan Africa	3	Both	22	All ages	996	Liver cancer due to NASH	2	Percent	1990	0.000381936045730329	0.0006369883879711273	0.0002203062496707534
1	Deaths	199	Western Sub-Saharan Africa	1	Male	22	All ages	996	Liver cancer due to NASH	3	Rate	1990	0.46841355679834734	0.7356823812589909	0.2625623065040132
1	Deaths	199	Western Sub-Saharan Africa	2	Female	22	All ages	996	Liver cancer due to NASH	3	Rate	1990	0.6296911243238382	1.1484014267680924	0.34542609827907644
1	Deaths	199	Western Sub-Saharan Africa	3	Both	22	All ages	996	Liver cancer due to NASH	3	Rate	1990	0.5495558216128188	0.9222151442803821	0.32251278322470994
1	Deaths	199	Western Sub-Saharan Africa	1	Male	24	15-49 years	996	Liver cancer due to NASH	1	Number	1990	74.0648437760592	124.0338048768089	39.801063040980424
1	Deaths	199	Western Sub-Saharan Africa	2	Female	24	15-49 years	996	Liver cancer due to NASH	1	Number	1990	72.93849392028241	135.12228532355908	39.18780326070055
1	Deaths	199	Western Sub-Saharan Africa	3	Both	24	15-49 years	996	Liver cancer due to NASH	1	Number	1990	147.00333769634165	248.7354893335281	83.68225768448404
1	Deaths	199	Western Sub-Saharan Africa	1	Male	24	15-49 years	996	Liver cancer due to NASH	2	Percent	1990	0.00046946502307720564	0.0007963036720676343	0.0002473142656034557
1	Deaths	199	Western Sub-Saharan Africa	2	Female	24	15-49 years	996	Liver cancer due to NASH	2	Percent	1990	0.0005026821507410239	0.000939323434903739	0.00026891658576751973
1	Deaths	199	Western Sub-Saharan Africa	3	Both	24	15-49 years	996	Liver cancer due to NASH	2	Percent	1990	0.0004850432980662375	0.000834376180109377	0.0002720781956959825
1	Deaths	199	Western Sub-Saharan Africa	1	Male	24	15-49 years	996	Liver cancer due to NASH	3	Rate	1990	0.1763391815915898	0.2953090633364344	0.09476138104527283
1	Deaths	199	Western Sub-Saharan Africa	2	Female	24	15-49 years	996	Liver cancer due to NASH	3	Rate	1990	0.16727151169502988	0.3098790188136008	0.0898702830166613
1	Deaths	199	Western Sub-Saharan Africa	3	Both	24	15-49 years	996	Liver cancer due to NASH	3	Rate	1990	0.1717204229821978	0.29055777990066933	0.09775256066204602
1	Deaths	199	Western Sub-Saharan Africa	1	Male	25	50-69 years	996	Liver cancer due to NASH	1	Number	1990	210.7203720779789	347.1748628467631	109.38882424235311
1	Deaths	199	Western Sub-Saharan Africa	2	Female	25	50-69 years	996	Liver cancer due to NASH	1	Number	1990	263.10187436290755	487.04635960497427	134.74221576926203
1	Deaths	199	Western Sub-Saharan Africa	3	Both	25	50-69 years	996	Liver cancer due to NASH	1	Number	1990	473.8222464408862	789.2284584130987	254.58789453200757
1	Deaths	199	Western Sub-Saharan Africa	1	Male	25	50-69 years	996	Liver cancer due to NASH	2	Percent	1990	0.0010287783767429703	0.0017103101171053062	0.0005257021639505135
1	Deaths	199	Western Sub-Saharan Africa	2	Female	25	50-69 years	996	Liver cancer due to NASH	2	Percent	1990	0.0018371106042456438	0.0034988458053979918	0.0009654191465719392
1	Deaths	199	Western Sub-Saharan Africa	3	Both	25	50-69 years	996	Liver cancer due to NASH	2	Percent	1990	0.0013605576876465624	0.002389917661805977	0.0007417488786507637
1	Deaths	199	Western Sub-Saharan Africa	1	Male	25	50-69 years	996	Liver cancer due to NASH	3	Rate	1990	2.4818970241127025	4.089079050350457	1.2883984338154817
1	Deaths	199	Western Sub-Saharan Africa	2	Female	25	50-69 years	996	Liver cancer due to NASH	3	Rate	1990	3.6727848499368068	6.798950007884137	1.8809412510746832
1	Deaths	199	Western Sub-Saharan Africa	3	Both	25	50-69 years	996	Liver cancer due to NASH	3	Rate	1990	3.026874076744508	5.041753905275264	1.6263598933994712
1	Deaths	199	Western Sub-Saharan Africa	1	Male	26	70+ years	996	Liver cancer due to NASH	1	Number	1990	164.78113647186598	283.7597566197358	86.37102693121018
1	Deaths	199	Western Sub-Saharan Africa	2	Female	26	70+ years	996	Liver cancer due to NASH	1	Number	1990	275.90853198680117	521.6302162525226	136.11293996845754
1	Deaths	199	Western Sub-Saharan Africa	3	Both	26	70+ years	996	Liver cancer due to NASH	1	Number	1990	440.6896684586675	775.3986544848196	236.25762596800814
1	Deaths	199	Western Sub-Saharan Africa	1	Male	26	70+ years	996	Liver cancer due to NASH	2	Percent	1990	0.0009307627110553934	0.001603156631596562	0.0004843972431964504
1	Deaths	199	Western Sub-Saharan Africa	2	Female	26	70+ years	996	Liver cancer due to NASH	2	Percent	1990	0.0014310246750086379	0.00269062766783041	0.0007127528957554796
1	Deaths	199	Western Sub-Saharan Africa	3	Both	26	70+ years	996	Liver cancer due to NASH	2	Percent	1990	0.0011910271125319682	0.002098900296406458	0.0006289458179716137
1	Deaths	199	Western Sub-Saharan Africa	1	Male	26	70+ years	996	Liver cancer due to NASH	3	Rate	1990	8.859373851804142	15.256198748334358	4.643694259739983
1	Deaths	199	Western Sub-Saharan Africa	2	Female	26	70+ years	996	Liver cancer due to NASH	3	Rate	1990	12.779891159481677	24.161548543642105	6.304656639893849
1	Deaths	199	Western Sub-Saharan Africa	3	Both	26	70+ years	996	Liver cancer due to NASH	3	Rate	1990	10.965455228223796	19.293847435807862	5.878677457857451
1	Deaths	199	Western Sub-Saharan Africa	1	Male	27	Age-standardized	996	Liver cancer due to NASH	3	Rate	1990	1.0734816716278297	1.7074115055357313	0.6083694648482417
1	Deaths	199	Western Sub-Saharan Africa	2	Female	27	Age-standardized	996	Liver cancer due to NASH	3	Rate	1990	1.4572602502943817	2.6770065112490014	0.7982672670387764
1	Deaths	199	Western Sub-Saharan Africa	3	Both	27	Age-standardized	996	Liver cancer due to NASH	3	Rate	1990	1.2694823021286639	2.1583803679576476	0.7231878422044002
1	Deaths	199	Western Sub-Saharan Africa	1	Male	30	80-84 years	996	Liver cancer due to NASH	1	Number	1990	33.50466226202359	60.43204500822934	16.22841375356027
1	Deaths	199	Western Sub-Saharan Africa	2	Female	30	80-84 years	996	Liver cancer due to NASH	1	Number	1990	49.95524153669458	102.04581514389179	23.793073117700196
1	Deaths	199	Western Sub-Saharan Africa	3	Both	30	80-84 years	996	Liver cancer due to NASH	1	Number	1990	83.45990379871817	152.69613163722525	41.24403090512148
1	Deaths	199	Western Sub-Saharan Africa	1	Male	30	80-84 years	996	Liver cancer due to NASH	2	Percent	1990	0.0009260441125402704	0.0016384966203960099	0.00045022678956875404
1	Deaths	199	Western Sub-Saharan Africa	2	Female	30	80-84 years	996	Liver cancer due to NASH	2	Percent	1990	0.0012061679258339264	0.002476567509153818	0.0005610720735606608
1	Deaths	199	Western Sub-Saharan Africa	3	Both	30	80-84 years	996	Liver cancer due to NASH	2	Percent	1990	0.001075175687113312	0.0019595014926937888	0.0005346849924567943
1	Deaths	199	Western Sub-Saharan Africa	1	Male	30	80-84 years	996	Liver cancer due to NASH	3	Rate	1990	12.620714605874733	22.763864537226773	6.113005315140467
1	Deaths	199	Western Sub-Saharan Africa	2	Female	30	80-84 years	996	Liver cancer due to NASH	3	Rate	1990	14.783300806890528	30.19851240731916	7.04110612218604
1	Deaths	199	Western Sub-Saharan Africa	3	Both	30	80-84 years	996	Liver cancer due to NASH	3	Rate	1990	13.831827907180818	25.306362921194342	6.835382162120935
1	Deaths	199	Western Sub-Saharan Africa	1	Male	31	85-89 years	996	Liver cancer due to NASH	1	Number	1990	12.894319674600252	22.547932323049118	6.5856936767295124
1	Deaths	199	Western Sub-Saharan Africa	2	Female	31	85-89 years	996	Liver cancer due to NASH	1	Number	1990	20.126940119145416	40.77732460257383	9.362200522530859
1	Deaths	199	Western Sub-Saharan Africa	3	Both	31	85-89 years	996	Liver cancer due to NASH	1	Number	1990	33.02125979374566	60.30468499240795	17.24548913669545
1	Deaths	199	Western Sub-Saharan Africa	1	Male	31	85-89 years	996	Liver cancer due to NASH	2	Percent	1990	0.0006675556712249793	0.0011606151535790807	0.0003395258991670132
1	Deaths	199	Western Sub-Saharan Africa	2	Female	31	85-89 years	996	Liver cancer due to NASH	2	Percent	1990	0.0007959365534955057	0.001625920082131625	0.00037999324600737286
1	Deaths	199	Western Sub-Saharan Africa	3	Both	31	85-89 years	996	Liver cancer due to NASH	2	Percent	1990	0.0007399797995462264	0.0013565204552464815	0.000382173762913819
1	Deaths	199	Western Sub-Saharan Africa	1	Male	31	85-89 years	996	Liver cancer due to NASH	3	Rate	1990	13.010237374176809	22.750634327579384	6.64489792172943
1	Deaths	199	Western Sub-Saharan Africa	2	Female	31	85-89 years	996	Liver cancer due to NASH	3	Rate	1990	14.411682902340237	29.198172613385967	6.703704805604979
1	Deaths	199	Western Sub-Saharan Africa	3	Both	31	85-89 years	996	Liver cancer due to NASH	3	Rate	1990	13.829959282147707	25.256799503624944	7.222753282307909
1	Deaths	199	Western Sub-Saharan Africa	1	Male	32	90-94 years	996	Liver cancer due to NASH	1	Number	1990	3.0945671182055743	5.520481427960652	1.5374998237824284
1	Deaths	199	Western Sub-Saharan Africa	2	Female	32	90-94 years	996	Liver cancer due to NASH	1	Number	1990	5.018040472579743	10.428683261849296	2.2412580968063427
1	Deaths	199	Western Sub-Saharan Africa	3	Both	32	90-94 years	996	Liver cancer due to NASH	1	Number	1990	8.112607590785323	15.60186960379938	4.132991992608747
1	Deaths	199	Western Sub-Saharan Africa	1	Male	32	90-94 years	996	Liver cancer due to NASH	2	Percent	1990	0.00041766955586300625	0.0007434191476183901	0.00020366229799114734
1	Deaths	199	Western Sub-Saharan Africa	2	Female	32	90-94 years	996	Liver cancer due to NASH	2	Percent	1990	0.0004557490231068922	0.000940023016678572	0.00020079558429851656
1	Deaths	199	Western Sub-Saharan Africa	3	Both	32	90-94 years	996	Liver cancer due to NASH	2	Percent	1990	0.0004402716377703377	0.0008445058102807228	0.0002247814326967768
1	Deaths	199	Western Sub-Saharan Africa	1	Male	32	90-94 years	996	Liver cancer due to NASH	3	Rate	1990	11.58717592993284	20.670674469261122	5.756954129577309
1	Deaths	199	Western Sub-Saharan Africa	2	Female	32	90-94 years	996	Liver cancer due to NASH	3	Rate	1990	11.465408534763537	23.82784968158751	5.120911210690308
1	Deaths	199	Western Sub-Saharan Africa	3	Both	32	90-94 years	996	Liver cancer due to NASH	3	Rate	1990	11.511553762957288	22.138598315883776	5.86459519856821
1	Deaths	199	Western Sub-Saharan Africa	1	Male	37	20+ years	996	Liver cancer due to NASH	1	Number	1990	446.82303130838113	700.6946168471686	250.14757123280253
1	Deaths	199	Western Sub-Saharan Africa	2	Female	37	20+ years	996	Liver cancer due to NASH	1	Number	1990	603.2309833604603	1100.4723957004644	329.2274871725417
1	Deaths	199	Western Sub-Saharan Africa	3	Both	37	20+ years	996	Liver cancer due to NASH	1	Number	1990	1050.054014668842	1767.4301627976442	614.3873110152934
1	Deaths	199	Western Sub-Saharan Africa	1	Male	37	20+ years	996	Liver cancer due to NASH	2	Percent	1990	0.0008594223616660585	0.0013585756000828405	0.0004893918847662792
1	Deaths	199	Western Sub-Saharan Africa	2	Female	37	20+ years	996	Liver cancer due to NASH	2	Percent	1990	0.0013051316426704426	0.0023774766425566063	0.0007086406299733427
1	Deaths	199	Western Sub-Saharan Africa	3	Both	37	20+ years	996	Liver cancer due to NASH	2	Percent	1990	0.0010685740924578945	0.001800208794110125	0.0006163761598073246
1	Deaths	199	Western Sub-Saharan Africa	1	Male	37	20+ years	996	Liver cancer due to NASH	3	Rate	1990	1.040309832427697	1.631383004812434	0.5824027851684085
1	Deaths	199	Western Sub-Saharan Africa	2	Female	37	20+ years	996	Liver cancer due to NASH	3	Rate	1990	1.412270292209187	2.576400275705576	0.7707797051840515
1	Deaths	199	Western Sub-Saharan Africa	3	Both	37	20+ years	996	Liver cancer due to NASH	3	Rate	1990	1.2257746757830104	2.063199706403332	0.7172015881511329
1	Deaths	199	Western Sub-Saharan Africa	1	Male	41	50-74 years	996	Liver cancer due to NASH	1	Number	1990	275.05772216307315	443.15603710421584	143.66599370089378
1	Deaths	199	Western Sub-Saharan Africa	2	Female	41	50-74 years	996	Liver cancer due to NASH	1	Number	1990	370.9085624771523	684.185718832685	189.32628246387353
1	Deaths	199	Western Sub-Saharan Africa	3	Both	41	50-74 years	996	Liver cancer due to NASH	1	Number	1990	645.9662846402252	1102.0028304137945	354.81118463168116
1	Deaths	199	Western Sub-Saharan Africa	1	Male	41	50-74 years	996	Liver cancer due to NASH	2	Percent	1990	0.0010346680744100247	0.0016893040637059513	0.0005540120253018741
1	Deaths	199	Western Sub-Saharan Africa	2	Female	41	50-74 years	996	Liver cancer due to NASH	2	Percent	1990	0.0018466953207892161	0.0035045812949210608	0.0009478747886238483
1	Deaths	199	Western Sub-Saharan Africa	3	Both	41	50-74 years	996	Liver cancer due to NASH	2	Percent	1990	0.0013832725772467255	0.0024226695071025628	0.0007585080714947245
1	Deaths	199	Western Sub-Saharan Africa	1	Male	41	50-74 years	996	Liver cancer due to NASH	3	Rate	1990	2.9226718713991606	4.708828656398635	1.5265470657001656
1	Deaths	199	Western Sub-Saharan Africa	2	Female	41	50-74 years	996	Liver cancer due to NASH	3	Rate	1990	4.546525809046626	8.38661692811564	2.3207251507057793
1	Deaths	199	Western Sub-Saharan Africa	3	Both	41	50-74 years	996	Liver cancer due to NASH	3	Rate	1990	3.67668898728025	6.272342329430844	2.019502265239317
1	Deaths	199	Western Sub-Saharan Africa	1	Male	157	25+ years	996	Liver cancer due to NASH	1	Number	1990	443.3761298905669	694.9220563157978	247.76504049288621
1	Deaths	199	Western Sub-Saharan Africa	2	Female	157	25+ years	996	Liver cancer due to NASH	1	Number	1990	600.2164660684953	1095.5837446025482	326.9610615727327
1	Deaths	199	Western Sub-Saharan Africa	3	Both	157	25+ years	996	Liver cancer due to NASH	1	Number	1990	1043.5925959590613	1759.0350827728623	609.5527172417428
1	Deaths	199	Western Sub-Saharan Africa	1	Male	157	25+ years	996	Liver cancer due to NASH	2	Percent	1990	0.0008848511371047039	0.0013991605187260792	0.000502722056450767
1	Deaths	199	Western Sub-Saharan Africa	2	Female	157	25+ years	996	Liver cancer due to NASH	2	Percent	1990	0.0013629362352514727	0.0024843502160831208	0.0007393664342352239
1	Deaths	199	Western Sub-Saharan Africa	3	Both	157	25+ years	996	Liver cancer due to NASH	2	Percent	1990	0.001107868746878276	0.0018648850811516212	0.0006380738874019111
1	Deaths	199	Western Sub-Saharan Africa	1	Male	157	25+ years	996	Liver cancer due to NASH	3	Rate	1990	1.2615572160834376	1.9772916845503534	0.7049765507316629
1	Deaths	199	Western Sub-Saharan Africa	2	Female	157	25+ years	996	Liver cancer due to NASH	3	Rate	1990	1.7714536109077696	3.2334597435162085	0.9649791131907386
1	Deaths	199	Western Sub-Saharan Africa	3	Both	157	25+ years	996	Liver cancer due to NASH	3	Rate	1990	1.5118427130105139	2.5482974698340235	0.8830532502109065
1	Deaths	199	Western Sub-Saharan Africa	1	Male	158	<20 years	996	Liver cancer due to NASH	1	Number	1990	2.7433210175225695	5.164500653428607	1.3153903444863315
1	Deaths	199	Western Sub-Saharan Africa	2	Female	158	<20 years	996	Liver cancer due to NASH	1	Number	1990	8.717916909530171	16.74593673665577	4.210059148035018
1	Deaths	199	Western Sub-Saharan Africa	3	Both	158	<20 years	996	Liver cancer due to NASH	1	Number	1990	11.461237927052741	20.803216773118965	5.8267529650466585
1	Deaths	199	Western Sub-Saharan Africa	1	Male	158	<20 years	996	Liver cancer due to NASH	2	Percent	1990	2.870453768280029e-06	5.403625779644089e-06	1.3819356029449246e-06
1	Deaths	199	Western Sub-Saharan Africa	2	Female	158	<20 years	996	Liver cancer due to NASH	2	Percent	1990	1.038449910363113e-05	1.9707347104482485e-05	4.981541492160635e-06
1	Deaths	199	Western Sub-Saharan Africa	3	Both	158	<20 years	996	Liver cancer due to NASH	2	Percent	1990	6.385316523346373e-06	1.1643704948320237e-05	3.2224297988215086e-06
1	Deaths	199	Western Sub-Saharan Africa	1	Male	158	<20 years	996	Liver cancer due to NASH	3	Rate	1990	0.00517359622603113	0.00973966988159588	0.002480678884652727
1	Deaths	199	Western Sub-Saharan Africa	2	Female	158	<20 years	996	Liver cancer due to NASH	3	Rate	1990	0.016005332289361584	0.030744073928234677	0.007729300052000426
1	Deaths	199	Western Sub-Saharan Africa	3	Both	158	<20 years	996	Liver cancer due to NASH	3	Rate	1990	0.010662187393167771	0.01935286546073153	0.0054205254617726165
1	Deaths	199	Western Sub-Saharan Africa	1	Male	159	10-24 years	996	Liver cancer due to NASH	1	Number	1990	6.190222435337232	11.095450928707484	3.092620306514258
1	Deaths	199	Western Sub-Saharan Africa	2	Female	159	10-24 years	996	Liver cancer due to NASH	1	Number	1990	11.732434201496396	22.33674722190292	5.7670071069385225
1	Deaths	199	Western Sub-Saharan Africa	3	Both	159	10-24 years	996	Liver cancer due to NASH	1	Number	1990	17.92265663683363	32.115944463193834	9.321243523532704
1	Deaths	199	Western Sub-Saharan Africa	1	Male	159	10-24 years	996	Liver cancer due to NASH	2	Percent	1990	0.00011127941943870847	0.00019987720242573413	5.6011213784882764e-05
1	Deaths	199	Western Sub-Saharan Africa	2	Female	159	10-24 years	996	Liver cancer due to NASH	2	Percent	1990	0.0002095044815337725	0.00040335661319290764	0.00010645824238429879
1	Deaths	199	Western Sub-Saharan Africa	3	Both	159	10-24 years	996	Liver cancer due to NASH	2	Percent	1990	0.00016047290278045263	0.0002888302905690724	8.094475119763031e-05
1	Deaths	199	Western Sub-Saharan Africa	1	Male	159	10-24 years	996	Liver cancer due to NASH	3	Rate	1990	0.02154003169744288	0.038608687684219066	0.010761348259506209
1	Deaths	199	Western Sub-Saharan Africa	2	Female	159	10-24 years	996	Liver cancer due to NASH	3	Rate	1990	0.03771817255094118	0.07180958967875867	0.01854013970385344
1	Deaths	199	Western Sub-Saharan Africa	3	Both	159	10-24 years	996	Liver cancer due to NASH	3	Rate	1990	0.029949089441237593	0.0536663348915186	0.015575969659325966
1	Deaths	199	Western Sub-Saharan Africa	1	Male	160	85+ years	996	Liver cancer due to NASH	1	Number	1990	16.24956444674798	28.09854402730291	8.301680690167897
1	Deaths	199	Western Sub-Saharan Africa	2	Female	160	85+ years	996	Liver cancer due to NASH	1	Number	1990	25.865174737275304	52.998298998476805	12.300922689597623
1	Deaths	199	Western Sub-Saharan Africa	3	Both	160	85+ years	996	Liver cancer due to NASH	1	Number	1990	42.11473918402325	76.99164681765534	22.14332781990882
1	Deaths	199	Western Sub-Saharan Africa	1	Male	160	85+ years	996	Liver cancer due to NASH	2	Percent	1990	0.0005685941688036182	0.0009744363825826208	0.00029222143875984514
1	Deaths	199	Western Sub-Saharan Africa	2	Female	160	85+ years	996	Liver cancer due to NASH	2	Percent	1990	0.0006459325676085315	0.0013261759675407977	0.00031170995290544023
1	Deaths	199	Western Sub-Saharan Africa	3	Both	160	85+ years	996	Liver cancer due to NASH	2	Percent	1990	0.0006134570692230727	0.0011246753112774091	0.00032133121346007037
1	Deaths	199	Western Sub-Saharan Africa	1	Male	160	85+ years	996	Liver cancer due to NASH	3	Rate	1990	12.42645003623842	21.487662305693576	6.348503718437948
1	Deaths	199	Western Sub-Saharan Africa	2	Female	160	85+ years	996	Liver cancer due to NASH	3	Rate	1990	13.297487466979602	27.246837644125733	6.3240000100011065
1	Deaths	199	Western Sub-Saharan Africa	3	Both	160	85+ years	996	Liver cancer due to NASH	3	Rate	1990	12.947318872076595	23.66951383644435	6.807515177062895
1	Deaths	199	Western Sub-Saharan Africa	1	Male	162	10-19 years	996	Liver cancer due to NASH	1	Number	1990	2.7433210175225695	5.164500653428607	1.3153903444863315
1	Deaths	199	Western Sub-Saharan Africa	2	Female	162	10-19 years	996	Liver cancer due to NASH	1	Number	1990	8.717916909530171	16.74593673665577	4.210059148035018
1	Deaths	199	Western Sub-Saharan Africa	3	Both	162	10-19 years	996	Liver cancer due to NASH	1	Number	1990	11.461237927052741	20.803216773118965	5.8267529650466585
1	Deaths	199	Western Sub-Saharan Africa	1	Male	162	10-19 years	996	Liver cancer due to NASH	2	Percent	1990	7.454227466690544e-05	0.00014018454725677937	3.5754772868129985e-05
1	Deaths	199	Western Sub-Saharan Africa	2	Female	162	10-19 years	996	Liver cancer due to NASH	2	Percent	1990	0.00025488970472740046	0.0004874398697315063	0.00012442990330130497
1	Deaths	199	Western Sub-Saharan Africa	3	Both	162	10-19 years	996	Liver cancer due to NASH	2	Percent	1990	0.0001613757885626316	0.00030549299739481006	8.153131651666783e-05
1	Deaths	199	Western Sub-Saharan Africa	1	Male	162	10-19 years	996	Liver cancer due to NASH	3	Rate	1990	0.013105613186679481	0.024672266728489732	0.006283988251545952
1	Deaths	199	Western Sub-Saharan Africa	2	Female	162	10-19 years	996	Liver cancer due to NASH	3	Rate	1990	0.03913826204160267	0.07517929649167242	0.0189006616897569
1	Deaths	199	Western Sub-Saharan Africa	3	Both	162	10-19 years	996	Liver cancer due to NASH	3	Rate	1990	0.02652629725771068	0.04814770581961465	0.013485644585847993
1	Deaths	199	Western Sub-Saharan Africa	1	Male	169	10 to 54 years	996	Liver cancer due to NASH	1	Number	1990	114.16213874720881	193.74248371102468	59.76494618228237
1	Deaths	199	Western Sub-Saharan Africa	2	Female	169	10 to 54 years	996	Liver cancer due to NASH	1	Number	1990	118.50451187806074	221.93074169102775	64.88281911145157
1	Deaths	199	Western Sub-Saharan Africa	3	Both	169	10 to 54 years	996	Liver cancer due to NASH	1	Number	1990	232.66665062526963	390.6445402675448	131.7784444771364
1	Deaths	199	Western Sub-Saharan Africa	1	Male	169	10 to 54 years	996	Liver cancer due to NASH	2	Percent	1990	0.0005327410658668193	0.0008562697716834454	0.000285300576270929
1	Deaths	199	Western Sub-Saharan Africa	2	Female	169	10 to 54 years	996	Liver cancer due to NASH	2	Percent	1990	0.0006371777779453791	0.001161754436626481	0.0003442821432320181
1	Deaths	199	Western Sub-Saharan Africa	3	Both	169	10 to 54 years	996	Liver cancer due to NASH	2	Percent	1990	0.0005808782850987091	0.0009837137551184268	0.00032989683348474735
1	Deaths	199	Western Sub-Saharan Africa	1	Male	169	10 to 54 years	996	Liver cancer due to NASH	3	Rate	1990	0.20239495961387116	0.34348079491584205	0.10595565221209531
1	Deaths	199	Western Sub-Saharan Africa	2	Female	169	10 to 54 years	996	Liver cancer due to NASH	3	Rate	1990	0.20421079468962805	0.3824382076980964	0.11180816529658136
1	Deaths	199	Western Sub-Saharan Africa	3	Both	169	10 to 54 years	996	Liver cancer due to NASH	3	Rate	1990	0.20331576852981248	0.34136475817667083	0.11515460270102965
1	Deaths	199	Western Sub-Saharan Africa	1	Male	197	15-39 years	996	Liver cancer due to NASH	1	Number	1990	27.55079578459617	49.93592274523403	14.239114315370632
1	Deaths	199	Western Sub-Saharan Africa	2	Female	197	15-39 years	996	Liver cancer due to NASH	1	Number	1990	39.98641007864388	72.56415541399177	20.68825409531176
1	Deaths	199	Western Sub-Saharan Africa	3	Both	197	15-39 years	996	Liver cancer due to NASH	1	Number	1990	67.53720586324006	119.2262005650261	36.464870303498664
1	Deaths	199	Western Sub-Saharan Africa	1	Male	197	15-39 years	996	Liver cancer due to NASH	2	Percent	1990	0.0002753806387482876	0.0004980009297884569	0.00014286076759290368
1	Deaths	199	Western Sub-Saharan Africa	2	Female	197	15-39 years	996	Liver cancer due to NASH	2	Percent	1990	0.0003834887167106459	0.00072120277662441	0.00019688676741417803
1	Deaths	199	Western Sub-Saharan Africa	3	Both	197	15-39 years	996	Liver cancer due to NASH	2	Percent	1990	0.00033033106053413186	0.0005946570691127244	0.00017797643242478754
1	Deaths	199	Western Sub-Saharan Africa	1	Male	197	15-39 years	996	Liver cancer due to NASH	3	Rate	1990	0.07992958804307203	0.14487268406993964	0.0413101149681534
1	Deaths	199	Western Sub-Saharan Africa	2	Female	197	15-39 years	996	Liver cancer due to NASH	3	Rate	1990	0.10776497493628351	0.19556330198388772	0.05575567248152295
1	Deaths	199	Western Sub-Saharan Africa	3	Both	197	15-39 years	996	Liver cancer due to NASH	3	Rate	1990	0.09435992778736711	0.16657745211519592	0.05094706665214069
1	Deaths	199	Western Sub-Saharan Africa	1	Male	228	55+ years	996	Liver cancer due to NASH	1	Number	1990	335.404213578695	544.2788981675731	177.45476779869296
1	Deaths	199	Western Sub-Saharan Africa	2	Female	228	55+ years	996	Liver cancer due to NASH	1	Number	1990	493.44438839193026	919.1434019355792	255.52788500556514
1	Deaths	199	Western Sub-Saharan Africa	3	Both	228	55+ years	996	Liver cancer due to NASH	1	Number	1990	828.848601970625	1431.180655649049	453.6304005341644
1	Deaths	199	Western Sub-Saharan Africa	1	Male	228	55+ years	996	Liver cancer due to NASH	2	Percent	1990	0.000979333197628423	0.0016005183278558262	0.0005294888493082892
1	Deaths	199	Western Sub-Saharan Africa	2	Female	228	55+ years	996	Liver cancer due to NASH	2	Percent	1990	0.0015894496502992176	0.002970996334975819	0.0008156262279891009
1	Deaths	199	Western Sub-Saharan Africa	3	Both	228	55+ years	996	Liver cancer due to NASH	2	Percent	1990	0.0012687708414149553	0.002251618330830546	0.0006928507933734162
1	Deaths	199	Western Sub-Saharan Africa	1	Male	228	55+ years	996	Liver cancer due to NASH	3	Rate	1990	4.4853649441891665	7.278648838828431	2.3731049355965608
1	Deaths	199	Western Sub-Saharan Africa	2	Female	228	55+ years	996	Liver cancer due to NASH	3	Rate	1990	7.092014673357003	13.210360978447005	3.672566863749517
1	Deaths	199	Western Sub-Saharan Africa	3	Both	228	55+ years	996	Liver cancer due to NASH	3	Rate	1990	5.741741012574555	9.914318064126642	3.142465667559806
1	Deaths	199	Western Sub-Saharan Africa	1	Male	232	65-74 years	996	Liver cancer due to NASH	1	Number	1990	123.02881337239765	215.57011757501044	60.05274077761589
1	Deaths	199	Western Sub-Saharan Africa	2	Female	232	65-74 years	996	Liver cancer due to NASH	1	Number	1990	213.06306387684864	412.64803466757564	101.77422275425357
1	Deaths	199	Western Sub-Saharan Africa	3	Both	232	65-74 years	996	Liver cancer due to NASH	1	Number	1990	336.0918772492462	595.4500542899156	167.051498713572
1	Deaths	199	Western Sub-Saharan Africa	1	Male	232	65-74 years	996	Liver cancer due to NASH	2	Percent	1990	0.0010154137520136343	0.0017603400018789915	0.0004822114745385927
1	Deaths	199	Western Sub-Saharan Africa	2	Female	232	65-74 years	996	Liver cancer due to NASH	2	Percent	1990	0.001995778388023024	0.00380997240412154	0.0009568476037218872
1	Deaths	199	Western Sub-Saharan Africa	3	Both	232	65-74 years	996	Liver cancer due to NASH	2	Percent	1990	0.0014737687501622024	0.0026549783469037996	0.0007116694598412447
1	Deaths	199	Western Sub-Saharan Africa	1	Male	232	65-74 years	996	Liver cancer due to NASH	3	Rate	1990	5.443383121690876	9.537853023070744	2.6570204702428812
1	Deaths	199	Western Sub-Saharan Africa	2	Female	232	65-74 years	996	Liver cancer due to NASH	3	Rate	1990	9.118761379641533	17.66068174109524	4.355775398174795
1	Deaths	199	Western Sub-Saharan Africa	3	Both	232	65-74 years	996	Liver cancer due to NASH	3	Rate	1990	7.311608522562087	12.953891439862137	3.634170428924469
1	Deaths	199	Western Sub-Saharan Africa	1	Male	234	75+ years	996	Liver cancer due to NASH	1	Number	1990	100.44378638677145	173.52281882211318	49.55216527266688
1	Deaths	199	Western Sub-Saharan Africa	2	Female	234	75+ years	996	Liver cancer due to NASH	1	Number	1990	168.1018438725569	326.38250180103074	82.8594239357301
1	Deaths	199	Western Sub-Saharan Africa	3	Both	234	75+ years	996	Liver cancer due to NASH	1	Number	1990	268.54563025932805	474.9666775343239	142.13058068998205
1	Deaths	199	Western Sub-Saharan Africa	1	Male	234	75+ years	996	Liver cancer due to NASH	2	Percent	1990	0.0008657037105918639	0.001499182250221725	0.0004339488131711664
1	Deaths	199	Western Sub-Saharan Africa	2	Female	234	75+ years	996	Liver cancer due to NASH	2	Percent	1990	0.001243704423845504	0.0024224044115172673	0.0006217208941708717
1	Deaths	199	Western Sub-Saharan Africa	3	Both	234	75+ years	996	Liver cancer due to NASH	2	Percent	1990	0.0010686835624885145	0.0018752908188363311	0.0005768280570427991
1	Deaths	199	Western Sub-Saharan Africa	1	Male	234	75+ years	996	Liver cancer due to NASH	3	Rate	1990	10.695922262592795	18.477863566000842	5.276644049027978
1	Deaths	199	Western Sub-Saharan Africa	2	Female	234	75+ years	996	Liver cancer due to NASH	3	Rate	1990	14.436604709730183	28.02976489803697	7.115976376457683
1	Deaths	199	Western Sub-Saharan Africa	3	Both	234	75+ years	996	Liver cancer due to NASH	3	Rate	1990	12.766616508846907	22.57984023313384	6.756865178169074
1	Deaths	199	Western Sub-Saharan Africa	1	Male	235	95+ years	996	Liver cancer due to NASH	1	Number	1990	0.2606776539421405	0.5444008582711926	0.1165055635993602
1	Deaths	199	Western Sub-Saharan Africa	2	Female	235	95+ years	996	Liver cancer due to NASH	1	Number	1990	0.7201941455501427	1.5760217532014316	0.2932775702190826
1	Deaths	199	Western Sub-Saharan Africa	3	Both	235	95+ years	996	Liver cancer due to NASH	1	Number	1990	0.9808717994922828	2.09683352630042	0.43956141745104615
1	Deaths	199	Western Sub-Saharan Africa	1	Male	235	95+ years	996	Liver cancer due to NASH	2	Percent	1990	0.0001407733471148733	0.0002931904729737246	6.434827799206752e-05
1	Deaths	199	Western Sub-Saharan Africa	2	Female	235	95+ years	996	Liver cancer due to NASH	2	Percent	1990	0.00019236653258330392	0.0004227048230073657	7.750206828348385e-05
1	Deaths	199	Western Sub-Saharan Africa	3	Both	235	95+ years	996	Liver cancer due to NASH	2	Percent	1990	0.000175211515356617	0.0003681512860101984	7.981368382184204e-05
1	Deaths	199	Western Sub-Saharan Africa	1	Male	235	95+ years	996	Liver cancer due to NASH	3	Rate	1990	5.266122447285064	10.997803366373354	2.353606281267081
1	Deaths	199	Western Sub-Saharan Africa	2	Female	235	95+ years	996	Liver cancer due to NASH	3	Rate	1990	6.495346033449551	14.21395426016332	2.645035806236795
1	Deaths	199	Western Sub-Saharan Africa	3	Both	235	95+ years	996	Liver cancer due to NASH	3	Rate	1990	6.115947838969643	13.074210595609095	2.7407605178838796
1	Deaths	199	Western Sub-Saharan Africa	1	Male	243	75-84 years	996	Liver cancer due to NASH	1	Number	1990	84.19422194002337	151.5670464094481	40.97457671570132
1	Deaths	199	Western Sub-Saharan Africa	2	Female	243	75-84 years	996	Liver cancer due to NASH	1	Number	1990	142.23666913528152	276.87669942315415	68.39758947830535
1	Deaths	199	Western Sub-Saharan Africa	3	Both	243	75-84 years	996	Liver cancer due to NASH	1	Number	1990	226.43089107530486	407.39500624472134	118.0404924267676
1	Deaths	199	Western Sub-Saharan Africa	1	Male	243	75-84 years	996	Liver cancer due to NASH	2	Percent	1990	0.0009629077433686989	0.0017376571370321691	0.0004660655825904131
1	Deaths	199	Western Sub-Saharan Africa	2	Female	243	75-84 years	996	Liver cancer due to NASH	2	Percent	1990	0.0014955114122313646	0.002904724169906693	0.0007375527255970054
1	Deaths	199	Western Sub-Saharan Africa	3	Both	243	75-84 years	996	Liver cancer due to NASH	2	Percent	1990	0.0012398902962855113	0.0022154509379381632	0.0006489230438061045
1	Deaths	199	Western Sub-Saharan Africa	1	Male	243	75-84 years	996	Liver cancer due to NASH	3	Rate	1990	10.415965812228858	18.750896882044124	5.069110212163032
1	Deaths	199	Western Sub-Saharan Africa	2	Female	243	75-84 years	996	Liver cancer due to NASH	3	Rate	1990	14.665052147231641	28.546866712212456	7.052008617343858
1	Deaths	199	Western Sub-Saharan Africa	3	Both	243	75-84 years	996	Liver cancer due to NASH	3	Rate	1990	12.733561876501849	22.910255290519366	6.638122153346607
1	Deaths	199	Western Sub-Saharan Africa	1	Male	284	20-54 years	996	Liver cancer due to NASH	1	Number	1990	111.4188177296861	190.1376235585166	58.49047133058463
1	Deaths	199	Western Sub-Saharan Africa	2	Female	284	20-54 years	996	Liver cancer due to NASH	1	Number	1990	109.78659496853072	206.9485433684684	58.60413237014227
1	Deaths	199	Western Sub-Saharan Africa	3	Both	284	20-54 years	996	Liver cancer due to NASH	1	Number	1990	221.20541269821706	376.50515373554117	125.55132355705656
1	Deaths	199	Western Sub-Saharan Africa	1	Male	284	20-54 years	996	Liver cancer due to NASH	2	Percent	1990	0.0006279377807836047	0.0010194383844362059	0.0003366127574316837
1	Deaths	199	Western Sub-Saharan Africa	2	Female	284	20-54 years	996	Liver cancer due to NASH	2	Percent	1990	0.0007234739722743262	0.0013414926558829607	0.0003837163330492578
1	Deaths	199	Western Sub-Saharan Africa	3	Both	284	20-54 years	996	Liver cancer due to NASH	2	Percent	1990	0.0006714521573581687	0.0011555300524644894	0.00037923859775632366
1	Deaths	199	Western Sub-Saharan Africa	1	Male	284	20-54 years	996	Liver cancer due to NASH	3	Rate	1990	0.3140928462386217	0.5360034200455374	0.1648863180601404
1	Deaths	199	Western Sub-Saharan Africa	2	Female	284	20-54 years	996	Liver cancer due to NASH	3	Rate	1990	0.30704539913237394	0.5787828479118851	0.16390096823345937
1	Deaths	199	Western Sub-Saharan Africa	3	Both	284	20-54 years	996	Liver cancer due to NASH	3	Rate	1990	0.31055514200436235	0.5285838626527324	0.17626426334011505
1	Deaths	199	Western Sub-Saharan Africa	1	Male	420	<70 years	996	Liver cancer due to NASH	1	Number	1990	284.78521585403837	440.76530371277727	151.07062899277867
1	Deaths	199	Western Sub-Saharan Africa	2	Female	420	<70 years	996	Liver cancer due to NASH	1	Number	1990	336.04036828318993	616.0135360873351	186.06358560762
1	Deaths	199	Western Sub-Saharan Africa	3	Both	420	<70 years	996	Liver cancer due to NASH	1	Number	1990	620.8255841372284	1043.3879971539657	354.4542453787246
1	Deaths	199	Western Sub-Saharan Africa	1	Male	420	<70 years	996	Liver cancer due to NASH	2	Percent	1990	0.00021908479890117783	0.0003410126159989969	0.00011901481304246828
1	Deaths	199	Western Sub-Saharan Africa	2	Female	420	<70 years	996	Liver cancer due to NASH	2	Percent	1990	0.0003027641782796756	0.0005530013655994911	0.00016553243820341358
1	Deaths	199	Western Sub-Saharan Africa	3	Both	420	<70 years	996	Liver cancer due to NASH	2	Percent	1990	0.0002576925059717345	0.0004302489252127623	0.00014908283006336898
1	Deaths	199	Western Sub-Saharan Africa	1	Male	420	<70 years	996	Liver cancer due to NASH	3	Rate	1990	0.3025882644209324	0.4683192835957159	0.1605146506458134
1	Deaths	199	Western Sub-Saharan Africa	2	Female	420	<70 years	996	Liver cancer due to NASH	3	Rate	1990	0.3536393528274787	0.648275174044884	0.1958080403708761
1	Deaths	199	Western Sub-Saharan Africa	3	Both	420	<70 years	996	Liver cancer due to NASH	3	Rate	1990	0.3282362209273222	0.5516488719173722	0.18740323364161068
1	Deaths	32	Central Asia	1	Male	8	15-19 years	996	Liver cancer due to NASH	1	Number	1990	0.9931435514429164	1.6626959187233652	0.543252554120679
1	Deaths	32	Central Asia	2	Female	8	15-19 years	996	Liver cancer due to NASH	1	Number	1990	1.0320269349022873	1.6011405626613884	0.5911619375582677
1	Deaths	32	Central Asia	3	Both	8	15-19 years	996	Liver cancer due to NASH	1	Number	1990	2.025170486345205	3.192299166468101	1.168954535249669
1	Deaths	32	Central Asia	1	Male	8	15-19 years	996	Liver cancer due to NASH	2	Percent	1990	0.0002806551114605975	0.0004702581420556666	0.00015270860515808693
1	Deaths	32	Central Asia	2	Female	8	15-19 years	996	Liver cancer due to NASH	2	Percent	1990	0.0005244974916996847	0.000818136018529043	0.00030001748454612867
1	Deaths	32	Central Asia	3	Both	8	15-19 years	996	Liver cancer due to NASH	2	Percent	1990	0.0003677854211499746	0.000580265715028196	0.00021280387439133358
1	Deaths	32	Central Asia	1	Male	8	15-19 years	996	Liver cancer due to NASH	3	Rate	1990	0.02961732813998592	0.04958458477659022	0.016200768896803715
1	Deaths	32	Central Asia	2	Female	8	15-19 years	996	Liver cancer due to NASH	3	Rate	1990	0.031897831259009794	0.04948796369792864	0.018271600375205588
1	Deaths	32	Central Asia	3	Both	8	15-19 years	996	Liver cancer due to NASH	3	Rate	1990	0.030737186426556522	0.04845137496850989	0.017741900603628114
1	Deaths	32	Central Asia	1	Male	9	20-24 years	996	Liver cancer due to NASH	1	Number	1990	0.7824798071853295	1.2505614453658789	0.42056498792732705
1	Deaths	32	Central Asia	2	Female	9	20-24 years	996	Liver cancer due to NASH	1	Number	1990	1.6993526143503488	2.6195901670143247	0.9377707910332265
1	Deaths	32	Central Asia	3	Both	9	20-24 years	996	Liver cancer due to NASH	1	Number	1990	2.4818324215356773	3.853756071004443	1.3928216248093355
1	Deaths	32	Central Asia	1	Male	9	20-24 years	996	Liver cancer due to NASH	2	Percent	1990	0.00015174262583715552	0.0002439169174187544	8.194961490708475e-05
1	Deaths	32	Central Asia	2	Female	9	20-24 years	996	Liver cancer due to NASH	2	Percent	1990	0.0006152228233370744	0.0009468684322060384	0.0003416090126336089
1	Deaths	32	Central Asia	3	Both	9	20-24 years	996	Liver cancer due to NASH	2	Percent	1990	0.0003134031918749987	0.00048774684165027535	0.00017365800893127538
1	Deaths	32	Central Asia	1	Male	9	20-24 years	996	Liver cancer due to NASH	3	Rate	1990	0.026171403096466744	0.04182721059767706	0.014066530185487343
1	Deaths	32	Central Asia	2	Female	9	20-24 years	996	Liver cancer due to NASH	3	Rate	1990	0.05626618994158596	0.08673559369706607	0.031049935725151693
1	Deaths	32	Central Asia	3	Both	9	20-24 years	996	Liver cancer due to NASH	3	Rate	1990	0.041294845659704704	0.06412208204767006	0.023174954734619568
1	Deaths	32	Central Asia	1	Male	10	25-29 years	996	Liver cancer due to NASH	1	Number	1990	0.9839028394222058	1.7559739008756634	0.4729676226615457
1	Deaths	32	Central Asia	2	Female	10	25-29 years	996	Liver cancer due to NASH	1	Number	1990	1.657213332924883	2.771584593230709	0.8674090009317076
1	Deaths	32	Central Asia	3	Both	10	25-29 years	996	Liver cancer due to NASH	1	Number	1990	2.6411161723470906	4.327964521216838	1.3423683541577713
1	Deaths	32	Central Asia	1	Male	10	25-29 years	996	Liver cancer due to NASH	2	Percent	1990	0.00013905582596167082	0.0002497781090933481	6.700510560157481e-05
1	Deaths	32	Central Asia	2	Female	10	25-29 years	996	Liver cancer due to NASH	2	Percent	1990	0.0005027443511964734	0.0008448634637443481	0.0002608862752096861
1	Deaths	32	Central Asia	3	Both	10	25-29 years	996	Liver cancer due to NASH	2	Percent	1990	0.0002546380629138197	0.00041851693643283586	0.000128485991293712
1	Deaths	32	Central Asia	1	Male	10	25-29 years	996	Liver cancer due to NASH	3	Rate	1990	0.03181076357929241	0.0567727506965693	0.015291612771421421
1	Deaths	32	Central Asia	2	Female	10	25-29 years	996	Liver cancer due to NASH	3	Rate	1990	0.052087331006675744	0.0871127701258691	0.02726324900485682
1	Deaths	32	Central Asia	3	Both	10	25-29 years	996	Liver cancer due to NASH	3	Rate	1990	0.042092233736385556	0.06897602465852551	0.02139371342886564
1	Deaths	32	Central Asia	1	Male	11	30-34 years	996	Liver cancer due to NASH	1	Number	1990	1.1002486629394048	1.8554782103682432	0.575625470948836
1	Deaths	32	Central Asia	2	Female	11	30-34 years	996	Liver cancer due to NASH	1	Number	1990	1.8991056971354525	3.0346473758317156	1.0618849700411241
1	Deaths	32	Central Asia	3	Both	11	30-34 years	996	Liver cancer due to NASH	1	Number	1990	2.999354360074857	4.897008274463507	1.6447684018082938
1	Deaths	32	Central Asia	1	Male	11	30-34 years	996	Liver cancer due to NASH	2	Percent	1990	0.00013828488428367796	0.00023450659977051916	7.214457933668139e-05
1	Deaths	32	Central Asia	2	Female	11	30-34 years	996	Liver cancer due to NASH	2	Percent	1990	0.000529284101035789	0.000848105115976751	0.0002965136219094344
1	Deaths	32	Central Asia	3	Both	11	30-34 years	996	Liver cancer due to NASH	2	Percent	1990	0.0002598070980765467	0.00042506060410734374	0.00014371041506622314
1	Deaths	32	Central Asia	1	Male	11	30-34 years	996	Liver cancer due to NASH	3	Rate	1990	0.04140044273976689	0.0698184165005127	0.02165978487617676
1	Deaths	32	Central Asia	2	Female	11	30-34 years	996	Liver cancer due to NASH	3	Rate	1990	0.07011967850485187	0.112046685284487	0.03920741895552701
1	Deaths	32	Central Asia	3	Both	11	30-34 years	996	Liver cancer due to NASH	3	Rate	1990	0.05589600608513871	0.09126070862182334	0.030651924900872925
1	Deaths	32	Central Asia	1	Male	12	35-39 years	996	Liver cancer due to NASH	1	Number	1990	1.5626149122622623	2.886256009071013	0.7944160653812791
1	Deaths	32	Central Asia	2	Female	12	35-39 years	996	Liver cancer due to NASH	1	Number	1990	2.3649622388264087	3.936600187066797	1.1954187064266104
1	Deaths	32	Central Asia	3	Both	12	35-39 years	996	Liver cancer due to NASH	1	Number	1990	3.9275771510886686	6.699348765510479	1.9911177466635495
1	Deaths	32	Central Asia	1	Male	12	35-39 years	996	Liver cancer due to NASH	2	Percent	1990	0.00019131685093818032	0.0003533315208902655	9.721203213781525e-05
1	Deaths	32	Central Asia	2	Female	12	35-39 years	996	Liver cancer due to NASH	2	Percent	1990	0.0006302117668481417	0.0010553659100784232	0.00032073557072649937
1	Deaths	32	Central Asia	3	Both	12	35-39 years	996	Liver cancer due to NASH	2	Percent	1990	0.00032948761141063636	0.0005611381752487627	0.00016696781940287014
1	Deaths	32	Central Asia	1	Male	12	35-39 years	996	Liver cancer due to NASH	3	Rate	1990	0.07542851208781193	0.13932159136607167	0.038347017758593394
1	Deaths	32	Central Asia	2	Female	12	35-39 years	996	Liver cancer due to NASH	3	Rate	1990	0.11036577170154255	0.18370945226663035	0.055786644655562524
1	Deaths	32	Central Asia	3	Both	12	35-39 years	996	Liver cancer due to NASH	3	Rate	1990	0.09319221761141196	0.1589598737321152	0.04724456610243282
1	Deaths	32	Central Asia	1	Male	13	40-44 years	996	Liver cancer due to NASH	1	Number	1990	2.253926886440854	3.9227840378398557	1.1965903419874628
1	Deaths	32	Central Asia	2	Female	13	40-44 years	996	Liver cancer due to NASH	1	Number	1990	3.0009352326254146	4.869905124806625	1.6309369196345058
1	Deaths	32	Central Asia	3	Both	13	40-44 years	996	Liver cancer due to NASH	1	Number	1990	5.254862119066272	8.703774054327017	2.898657793664076
1	Deaths	32	Central Asia	1	Male	13	40-44 years	996	Liver cancer due to NASH	2	Percent	1990	0.0002829282490749227	0.0004898705380410158	0.0001513684846196612
1	Deaths	32	Central Asia	2	Female	13	40-44 years	996	Liver cancer due to NASH	2	Percent	1990	0.0008356155296575037	0.0013534012883282545	0.0004560473338730262
1	Deaths	32	Central Asia	3	Both	13	40-44 years	996	Liver cancer due to NASH	2	Percent	1990	0.0004546690057237599	0.0007566477143584878	0.0002531214833037835
1	Deaths	32	Central Asia	1	Male	13	40-44 years	996	Liver cancer due to NASH	3	Rate	1990	0.17626706318886456	0.3067790823357442	0.09357866339460062
1	Deaths	32	Central Asia	2	Female	13	40-44 years	996	Liver cancer due to NASH	3	Rate	1990	0.22762550657635375	0.3693897185655313	0.12370904859585884
1	Deaths	32	Central Asia	3	Both	13	40-44 years	996	Liver cancer due to NASH	3	Rate	1990	0.20233848513631428	0.3351388518323698	0.11161282895901668
1	Deaths	32	Central Asia	1	Male	14	45-49 years	996	Liver cancer due to NASH	1	Number	1990	4.173369833567872	6.848216948749341	2.333790319063909
1	Deaths	32	Central Asia	2	Female	14	45-49 years	996	Liver cancer due to NASH	1	Number	1990	3.720809641312632	5.972202905819282	2.0345689362722696
1	Deaths	32	Central Asia	3	Both	14	45-49 years	996	Liver cancer due to NASH	1	Number	1990	7.8941794748805005	12.530309360508479	4.543059304449372
1	Deaths	32	Central Asia	1	Male	14	45-49 years	996	Liver cancer due to NASH	2	Percent	1990	0.0004410811791491052	0.0007290859271385737	0.00024400163205046986
1	Deaths	32	Central Asia	2	Female	14	45-49 years	996	Liver cancer due to NASH	2	Percent	1990	0.0008516896488111232	0.001359365466891256	0.0004645150288462353
1	Deaths	32	Central Asia	3	Both	14	45-49 years	996	Liver cancer due to NASH	2	Percent	1990	0.0005707933166601166	0.0009129929686208143	0.00032780862650480665
1	Deaths	32	Central Asia	1	Male	14	45-49 years	996	Liver cancer due to NASH	3	Rate	1990	0.37074234787038407	0.6083630570872571	0.20732284384852248
1	Deaths	32	Central Asia	2	Female	14	45-49 years	996	Liver cancer due to NASH	3	Rate	1990	0.31798623238817836	0.5103938347163719	0.17387745489473766
1	Deaths	32	Central Asia	3	Both	14	45-49 years	996	Liver cancer due to NASH	3	Rate	1990	0.3438537179571457	0.5457937046496256	0.19788602953676424
1	Deaths	32	Central Asia	1	Male	15	50-54 years	996	Liver cancer due to NASH	1	Number	1990	12.383434514457731	20.5077711428776	6.451130282880153
1	Deaths	32	Central Asia	2	Female	15	50-54 years	996	Liver cancer due to NASH	1	Number	1990	10.465885344127052	16.28081454246236	5.770502182036265
1	Deaths	32	Central Asia	3	Both	15	50-54 years	996	Liver cancer due to NASH	1	Number	1990	22.849319858584803	35.8967824566973	12.414436204269817
1	Deaths	32	Central Asia	1	Male	15	50-54 years	996	Liver cancer due to NASH	2	Percent	1990	0.0006376721130454299	0.00106203449679662	0.0003363392443099728
1	Deaths	32	Central Asia	2	Female	15	50-54 years	996	Liver cancer due to NASH	2	Percent	1990	0.0010981018145094226	0.001705497907998049	0.0006036794685707556
1	Deaths	32	Central Asia	3	Both	15	50-54 years	996	Liver cancer due to NASH	2	Percent	1990	0.0007892596679293716	0.0012313938142015542	0.00043352413936530176
1	Deaths	32	Central Asia	1	Male	15	50-54 years	996	Liver cancer due to NASH	3	Rate	1990	0.8603875763285082	1.42485765874725	0.44821752335238463
1	Deaths	32	Central Asia	2	Female	15	50-54 years	996	Liver cancer due to NASH	3	Rate	1990	0.6810711245686027	1.0594796622294322	0.37551743414143235
1	Deaths	32	Central Asia	3	Both	15	50-54 years	996	Liver cancer due to NASH	3	Rate	1990	0.7677950997758074	1.206222935236087	0.41715654308793526
1	Deaths	32	Central Asia	1	Male	16	55-59 years	996	Liver cancer due to NASH	1	Number	1990	15.308745665980302	26.727757446466892	8.141285736518304
1	Deaths	32	Central Asia	2	Female	16	55-59 years	996	Liver cancer due to NASH	1	Number	1990	12.398922785463865	20.921594214537787	6.54001765327883
1	Deaths	32	Central Asia	3	Both	16	55-59 years	996	Liver cancer due to NASH	1	Number	1990	27.707668451444167	46.662264055808635	15.250555688824207
1	Deaths	32	Central Asia	1	Male	16	55-59 years	996	Liver cancer due to NASH	2	Percent	1990	0.0007258949058891504	0.001263738106457648	0.0003876263437861594
1	Deaths	32	Central Asia	2	Female	16	55-59 years	996	Liver cancer due to NASH	2	Percent	1990	0.001083864367859461	0.001826689986715232	0.0005735203773314842
1	Deaths	32	Central Asia	3	Both	16	55-59 years	996	Liver cancer due to NASH	2	Percent	1990	0.0008517980527062977	0.0014373850610883627	0.00047473995945964136
1	Deaths	32	Central Asia	1	Male	16	55-59 years	996	Liver cancer due to NASH	3	Rate	1990	1.3993266923761487	2.4431044344351602	0.7441705995996617
1	Deaths	32	Central Asia	2	Female	16	55-59 years	996	Liver cancer due to NASH	3	Rate	1990	1.0156787104703597	1.7138277413678487	0.5357365967568709
1	Deaths	32	Central Asia	3	Both	16	55-59 years	996	Liver cancer due to NASH	3	Rate	1990	1.1969993980406806	2.015857165459443	0.6588394837804189
1	Deaths	32	Central Asia	1	Male	17	60-64 years	996	Liver cancer due to NASH	1	Number	1990	21.941396682679216	36.669875231552005	11.948322800826205
1	Deaths	32	Central Asia	2	Female	17	60-64 years	996	Liver cancer due to NASH	1	Number	1990	20.341901541397636	34.31381871414769	11.178968663452396
1	Deaths	32	Central Asia	3	Both	17	60-64 years	996	Liver cancer due to NASH	1	Number	1990	42.28329822407685	70.4867155858555	23.385471869030656
1	Deaths	32	Central Asia	1	Male	17	60-64 years	996	Liver cancer due to NASH	2	Percent	1990	0.0007745365271533909	0.0012960514671906409	0.00041825687829151047
1	Deaths	32	Central Asia	2	Female	17	60-64 years	996	Liver cancer due to NASH	2	Percent	1990	0.0011107295476581649	0.0018657049100512847	0.0006086266829172373
1	Deaths	32	Central Asia	3	Both	17	60-64 years	996	Liver cancer due to NASH	2	Percent	1990	0.0009065498223901573	0.001504024749681454	0.0004984574738752767
1	Deaths	32	Central Asia	1	Male	17	60-64 years	996	Liver cancer due to NASH	3	Rate	1990	2.258138958395732	3.7739472585738363	1.2296834879856458
1	Deaths	32	Central Asia	2	Female	17	60-64 years	996	Liver cancer due to NASH	3	Rate	1990	1.6702543540677575	2.8174752982340467	0.9178945756924313
1	Deaths	32	Central Asia	3	Both	17	60-64 years	996	Liver cancer due to NASH	3	Rate	1990	1.9311402856925117	3.219231748494181	1.068048821236438
1	Deaths	32	Central Asia	1	Male	18	65-69 years	996	Liver cancer due to NASH	1	Number	1990	15.583430715160738	25.56776840206086	8.581553311298176
1	Deaths	32	Central Asia	2	Female	18	65-69 years	996	Liver cancer due to NASH	1	Number	1990	21.692699721426333	34.44079250649616	12.31215535815709
1	Deaths	32	Central Asia	3	Both	18	65-69 years	996	Liver cancer due to NASH	1	Number	1990	37.27613043658706	59.572737108815126	21.03980455256078
1	Deaths	32	Central Asia	1	Male	18	65-69 years	996	Liver cancer due to NASH	2	Percent	1990	0.0008050675326573245	0.0013043098082456005	0.0004465894650419101
1	Deaths	32	Central Asia	2	Female	18	65-69 years	996	Liver cancer due to NASH	2	Percent	1990	0.0011547289505859247	0.0018207462898193463	0.0006506110489372352
1	Deaths	32	Central Asia	3	Both	18	65-69 years	996	Liver cancer due to NASH	2	Percent	1990	0.0009772871508093813	0.0015547417046737093	0.0005517707478236495
1	Deaths	32	Central Asia	1	Male	18	65-69 years	996	Liver cancer due to NASH	3	Rate	1990	3.4030189901295085	5.58334060052635	1.8739897149056783
1	Deaths	32	Central Asia	2	Female	18	65-69 years	996	Liver cancer due to NASH	3	Rate	1990	2.772100603193574	4.401173800761266	1.573364944578514
1	Deaths	32	Central Asia	3	Both	18	65-69 years	996	Liver cancer due to NASH	3	Rate	1990	3.0050099850466343	4.80244777963434	1.696120869397396
1	Deaths	32	Central Asia	1	Male	19	70-74 years	996	Liver cancer due to NASH	1	Number	1990	10.644373863088406	18.069787075012176	5.851446125325305
1	Deaths	32	Central Asia	2	Female	19	70-74 years	996	Liver cancer due to NASH	1	Number	1990	17.406046655105843	28.122156070780342	9.682614996974703
1	Deaths	32	Central Asia	3	Both	19	70-74 years	996	Liver cancer due to NASH	1	Number	1990	28.05042051819427	45.76348836933585	15.800790922832762
1	Deaths	32	Central Asia	1	Male	19	70-74 years	996	Liver cancer due to NASH	2	Percent	1990	0.0006831179461132852	0.0011518742074134846	0.00037492070202185693
1	Deaths	32	Central Asia	2	Female	19	70-74 years	996	Liver cancer due to NASH	2	Percent	1990	0.0008769613554408427	0.001407675264849061	0.0004864424853153134
1	Deaths	32	Central Asia	3	Both	19	70-74 years	996	Liver cancer due to NASH	2	Percent	1990	0.0007917065756021243	0.001281047025217598	0.0004460013249356423
1	Deaths	32	Central Asia	1	Male	19	70-74 years	996	Liver cancer due to NASH	3	Rate	1990	4.10822120218583	6.974076947632656	2.2583794354377105
1	Deaths	32	Central Asia	2	Female	19	70-74 years	996	Liver cancer due to NASH	3	Rate	1990	3.250869061704427	5.252280941813161	1.808389587467123
1	Deaths	32	Central Asia	3	Both	19	70-74 years	996	Liver cancer due to NASH	3	Rate	1990	3.5304560597061014	5.759841807790916	1.9887045196160633
1	Deaths	32	Central Asia	1	Male	20	75-79 years	996	Liver cancer due to NASH	1	Number	1990	10.952719218742308	18.392202447406767	6.128378276194931
1	Deaths	32	Central Asia	2	Female	20	75-79 years	996	Liver cancer due to NASH	1	Number	1990	20.37046442305519	34.03699490191118	11.829455211657336
1	Deaths	32	Central Asia	3	Both	20	75-79 years	996	Liver cancer due to NASH	1	Number	1990	31.323183641797513	52.25263515492417	17.973014508180906
1	Deaths	32	Central Asia	1	Male	20	75-79 years	996	Liver cancer due to NASH	2	Percent	1990	0.0005565501179896604	0.0009370397796905197	0.0003114640423485796
1	Deaths	32	Central Asia	2	Female	20	75-79 years	996	Liver cancer due to NASH	2	Percent	1990	0.0007157236084092623	0.0011953458405962716	0.00041381727407432343
1	Deaths	32	Central Asia	3	Both	20	75-79 years	996	Liver cancer due to NASH	2	Percent	1990	0.0006506545324645471	0.001087711170835411	0.00037434294454157636
1	Deaths	32	Central Asia	1	Male	20	75-79 years	996	Liver cancer due to NASH	3	Rate	1990	4.9081860143283285	8.242003562967533	2.7462787957041646
1	Deaths	32	Central Asia	2	Female	20	75-79 years	996	Liver cancer due to NASH	3	Rate	1990	4.329697939057854	7.234489288900801	2.514324994579984
1	Deaths	32	Central Asia	3	Both	20	75-79 years	996	Liver cancer due to NASH	3	Rate	1990	4.515805797576279	7.533166343167532	2.5911364580343275
1	Deaths	32	Central Asia	1	Male	21	80+ years	996	Liver cancer due to NASH	1	Number	1990	9.701622918064999	16.152649279763363	5.607205160515045
1	Deaths	32	Central Asia	2	Female	21	80+ years	996	Liver cancer due to NASH	1	Number	1990	21.801660130628644	35.49219618837694	12.347352382366882
1	Deaths	32	Central Asia	3	Both	21	80+ years	996	Liver cancer due to NASH	1	Number	1990	31.503283048693653	51.6031092720674	18.228811030502225
1	Deaths	32	Central Asia	1	Male	21	80+ years	996	Liver cancer due to NASH	2	Percent	1990	0.0002904354483670955	0.0004838795170340565	0.00016759311070452677
1	Deaths	32	Central Asia	2	Female	21	80+ years	996	Liver cancer due to NASH	2	Percent	1990	0.00035531799426891184	0.0005802387858210186	0.00020056762695522221
1	Deaths	32	Central Asia	3	Both	21	80+ years	996	Liver cancer due to NASH	2	Percent	1990	0.00033244533738079215	0.0005464847956236285	0.00019160470094934268
1	Deaths	32	Central Asia	1	Male	21	80+ years	996	Liver cancer due to NASH	3	Rate	1990	4.1397961757432755	6.892524712744014	2.392660143168905
1	Deaths	32	Central Asia	2	Female	21	80+ years	996	Liver cancer due to NASH	3	Rate	1990	4.107637457356156	6.687062986657377	2.3263571141416364
1	Deaths	32	Central Asia	3	Both	21	80+ years	996	Liver cancer due to NASH	3	Rate	1990	4.117487557463767	6.744540244448953	2.382510498649874
1	Deaths	32	Central Asia	1	Male	22	All ages	996	Liver cancer due to NASH	1	Number	1990	108.36541007143454	156.87703418838015	73.61195484627106
1	Deaths	32	Central Asia	2	Female	22	All ages	996	Liver cancer due to NASH	1	Number	1990	139.85198629328195	192.26825941283317	94.56153977574452
1	Deaths	32	Central Asia	3	Both	22	All ages	996	Liver cancer due to NASH	1	Number	1990	248.21739636471656	348.6146119555047	172.85389831198574
1	Deaths	32	Central Asia	1	Male	22	All ages	996	Liver cancer due to NASH	2	Percent	1990	0.0003949028843908936	0.0005709065371501911	0.0002699115727802728
1	Deaths	32	Central Asia	2	Female	22	All ages	996	Liver cancer due to NASH	2	Percent	1990	0.0005740159640407757	0.0007905526258081914	0.00038817246151803543
1	Deaths	32	Central Asia	3	Both	22	All ages	996	Liver cancer due to NASH	2	Percent	1990	0.0004791387592594954	0.0006722136705244567	0.0003323421062629785
1	Deaths	32	Central Asia	1	Male	22	All ages	996	Liver cancer due to NASH	3	Rate	1990	0.3193709470534029	0.46234279874588025	0.21694671499151288
1	Deaths	32	Central Asia	2	Female	22	All ages	996	Liver cancer due to NASH	3	Rate	1990	0.3952750593634403	0.5434234412211826	0.267266981607048
1	Deaths	32	Central Asia	3	Both	22	All ages	996	Liver cancer due to NASH	3	Rate	1990	0.3581169786164715	0.5029655993636293	0.24938588798430583
1	Deaths	32	Central Asia	1	Male	24	15-49 years	996	Liver cancer due to NASH	1	Number	1990	11.849686493260839	17.714164745420767	7.537729553308875
1	Deaths	32	Central Asia	2	Female	24	15-49 years	996	Liver cancer due to NASH	1	Number	1990	15.374405692077424	21.645537812210808	10.360386387814522
1	Deaths	32	Central Asia	3	Both	24	15-49 years	996	Liver cancer due to NASH	1	Number	1990	27.224092185338282	39.22687136893466	18.241726260394348
1	Deaths	32	Central Asia	1	Male	24	15-49 years	996	Liver cancer due to NASH	2	Percent	1990	0.00024024044589987932	0.0003607716511898243	0.00015484446308028105
1	Deaths	32	Central Asia	2	Female	24	15-49 years	996	Liver cancer due to NASH	2	Percent	1990	0.0006590788327723473	0.0009290584540675527	0.0004492852088061922
1	Deaths	32	Central Asia	3	Both	24	15-49 years	996	Liver cancer due to NASH	2	Percent	1990	0.0003747247297417907	0.0005425560075342442	0.0002503198943296301
1	Deaths	32	Central Asia	1	Male	24	15-49 years	996	Liver cancer due to NASH	3	Rate	1990	0.07151430568639107	0.10690714841304667	0.04549111875350004
1	Deaths	32	Central Asia	2	Female	24	15-49 years	996	Liver cancer due to NASH	3	Rate	1990	0.09164020936729407	0.12901972646662027	0.06175380022621855
1	Deaths	32	Central Asia	3	Both	24	15-49 years	996	Liver cancer due to NASH	3	Rate	1990	0.08163979854472903	0.11763381692575	0.05470341662333681
1	Deaths	32	Central Asia	1	Male	25	50-69 years	996	Liver cancer due to NASH	1	Number	1990	65.21700757827793	101.44662639646704	38.91491647609585
1	Deaths	32	Central Asia	2	Female	25	50-69 years	996	Liver cancer due to NASH	1	Number	1990	64.89940939241495	99.43594443048761	38.94015478117268
1	Deaths	32	Central Asia	3	Both	25	50-69 years	996	Liver cancer due to NASH	1	Number	1990	130.11641697069288	197.14332725771425	78.96186848265455
1	Deaths	32	Central Asia	1	Male	25	50-69 years	996	Liver cancer due to NASH	2	Percent	1990	0.0007394681641888849	0.0011375028819521965	0.00044545809814358015
1	Deaths	32	Central Asia	2	Female	25	50-69 years	996	Liver cancer due to NASH	2	Percent	1990	0.0011175948241652887	0.001704602633758101	0.0006636718494464571
1	Deaths	32	Central Asia	3	Both	25	50-69 years	996	Liver cancer due to NASH	2	Percent	1990	0.0008896014974375516	0.0013413076561698558	0.0005428317121267745
1	Deaths	32	Central Asia	1	Male	25	50-69 years	996	Liver cancer due to NASH	3	Rate	1990	1.6456966131843103	2.5599207274153812	0.981985353593438
1	Deaths	32	Central Asia	2	Female	25	50-69 years	996	Liver cancer due to NASH	3	Rate	1990	1.364045743892761	2.0899292930424735	0.8184381474816917
1	Deaths	32	Central Asia	3	Both	25	50-69 years	996	Liver cancer due to NASH	3	Rate	1990	1.492033578015581	2.2606252984700346	0.9054488426737645
1	Deaths	32	Central Asia	1	Male	26	70+ years	996	Liver cancer due to NASH	1	Number	1990	31.2987159998957	49.54503577947845	18.522858319425122
1	Deaths	32	Central Asia	2	Female	26	70+ years	996	Liver cancer due to NASH	1	Number	1990	59.578171208789705	93.43596709203855	35.19930804633201
1	Deaths	32	Central Asia	3	Both	26	70+ years	996	Liver cancer due to NASH	1	Number	1990	90.87688720868535	144.67963511748903	55.03517405074501
1	Deaths	32	Central Asia	1	Male	26	70+ years	996	Liver cancer due to NASH	2	Percent	1990	0.00045581110752549185	0.0007200032121559446	0.00026995317421938146
1	Deaths	32	Central Asia	2	Female	26	70+ years	996	Liver cancer due to NASH	2	Percent	1990	0.0005432546230253048	0.0008613901382080321	0.0003189628018402551
1	Deaths	32	Central Asia	3	Both	26	70+ years	996	Liver cancer due to NASH	2	Percent	1990	0.0005095838812717903	0.000809163709855377	0.00030687421608963675
1	Deaths	32	Central Asia	1	Male	26	70+ years	996	Liver cancer due to NASH	3	Rate	1990	4.367658798585937	6.91388782367989	2.5848192978289384
1	Deaths	32	Central Asia	2	Female	26	70+ years	996	Liver cancer due to NASH	3	Rate	1990	3.877098656991496	6.08042266449763	2.2906240185722613
1	Deaths	32	Central Asia	3	Both	26	70+ years	996	Liver cancer due to NASH	3	Rate	1990	4.033110196162956	6.420872561683796	2.442457355542532
1	Deaths	32	Central Asia	1	Male	27	Age-standardized	996	Liver cancer due to NASH	3	Rate	1990	0.5894164716995024	0.8459304752535114	0.40554167490486637
1	Deaths	32	Central Asia	2	Female	27	Age-standardized	996	Liver cancer due to NASH	3	Rate	1990	0.5033513185390118	0.6922995471068966	0.339182666203564
1	Deaths	32	Central Asia	3	Both	27	Age-standardized	996	Liver cancer due to NASH	3	Rate	1990	0.5371194101260325	0.7613129454226517	0.3707209711358222
1	Deaths	32	Central Asia	1	Male	30	80-84 years	996	Liver cancer due to NASH	1	Number	1990	6.308235764623398	10.69518158523446	3.4175658172115586
1	Deaths	32	Central Asia	2	Female	30	80-84 years	996	Liver cancer due to NASH	1	Number	1990	12.935162551983801	21.308642620268852	7.0208913270312205
1	Deaths	32	Central Asia	3	Both	30	80-84 years	996	Liver cancer due to NASH	1	Number	1990	19.243398316607195	31.60662026262623	10.589684440889242
1	Deaths	32	Central Asia	1	Male	30	80-84 years	996	Liver cancer due to NASH	2	Percent	1990	0.0003826359278684975	0.0006490494752910818	0.00020951137468806633
1	Deaths	32	Central Asia	2	Female	30	80-84 years	996	Liver cancer due to NASH	2	Percent	1990	0.0004766101181285048	0.0007886506889577816	0.0002592382388578365
1	Deaths	32	Central Asia	3	Both	30	80-84 years	996	Liver cancer due to NASH	2	Percent	1990	0.0004410964732102598	0.0007238433583489966	0.00024272491322747814
1	Deaths	32	Central Asia	1	Male	30	80-84 years	996	Liver cancer due to NASH	3	Rate	1990	4.434047764185311	7.517624224115514	2.402200969682324
1	Deaths	32	Central Asia	2	Female	30	80-84 years	996	Liver cancer due to NASH	3	Rate	1990	4.2279466724679615	6.964876111847375	2.294826524567204
1	Deaths	32	Central Asia	3	Both	30	80-84 years	996	Liver cancer due to NASH	3	Rate	1990	4.293365680195932	7.051705549608451	2.3626485818454315
1	Deaths	32	Central Asia	1	Male	31	85-89 years	996	Liver cancer due to NASH	1	Number	1990	2.5048846754529817	4.264907163217856	1.430411802481053
1	Deaths	32	Central Asia	2	Female	31	85-89 years	996	Liver cancer due to NASH	1	Number	1990	6.408361930223366	10.723253982887421	3.6167525248874055
1	Deaths	32	Central Asia	3	Both	31	85-89 years	996	Liver cancer due to NASH	1	Number	1990	8.913246605676354	15.131695318840018	5.0454198933439
1	Deaths	32	Central Asia	1	Male	31	85-89 years	996	Liver cancer due to NASH	2	Percent	1990	0.00022603535813790502	0.0003835253495366713	0.0001290795063174863
1	Deaths	32	Central Asia	2	Female	31	85-89 years	996	Liver cancer due to NASH	2	Percent	1990	0.0003127925199774954	0.0005262274982331268	0.000176390440718696
1	Deaths	32	Central Asia	3	Both	31	85-89 years	996	Liver cancer due to NASH	2	Percent	1990	0.0002823357612856004	0.0004811779388408438	0.00015981862278645288
1	Deaths	32	Central Asia	1	Male	31	85-89 years	996	Liver cancer due to NASH	3	Rate	1990	3.53986190618819	6.027096795493725	2.0214344793534202
1	Deaths	32	Central Asia	2	Female	31	85-89 years	996	Liver cancer due to NASH	3	Rate	1990	3.839968524746575	6.425504399642384	2.167202166261113
1	Deaths	32	Central Asia	3	Both	31	85-89 years	996	Liver cancer due to NASH	3	Rate	1990	3.750608596484067	6.367272112282437	2.123064250549975
1	Deaths	32	Central Asia	1	Male	32	90-94 years	996	Liver cancer due to NASH	1	Number	1990	0.7138509222026802	1.2596230641102562	0.3794425082987821
1	Deaths	32	Central Asia	2	Female	32	90-94 years	996	Liver cancer due to NASH	1	Number	1990	1.891095527470888	3.2858146569281392	0.9874040123144238
1	Deaths	32	Central Asia	3	Both	32	90-94 years	996	Liver cancer due to NASH	1	Number	1990	2.604946449673565	4.569146801093213	1.3607622097742538
1	Deaths	32	Central Asia	1	Male	32	90-94 years	996	Liver cancer due to NASH	2	Percent	1990	0.00016010398146206584	0.0002819132341356468	8.516956909176975e-05
1	Deaths	32	Central Asia	2	Female	32	90-94 years	996	Liver cancer due to NASH	2	Percent	1990	0.00019791584249319148	0.0003432116461270823	0.00010317792743756963
1	Deaths	32	Central Asia	3	Both	32	90-94 years	996	Liver cancer due to NASH	2	Percent	1990	0.00018588480335997667	0.0003252530336773386	9.730535462007299e-05
1	Deaths	32	Central Asia	1	Male	32	90-94 years	996	Liver cancer due to NASH	3	Rate	1990	4.046009562260906	7.139371546244871	2.150628330307382
1	Deaths	32	Central Asia	2	Female	32	90-94 years	996	Liver cancer due to NASH	3	Rate	1990	4.083381916932006	7.094954198550963	2.1320698135133735
1	Deaths	32	Central Asia	3	Both	32	90-94 years	996	Liver cancer due to NASH	3	Rate	1990	4.073072018872396	7.144278911370793	2.1276761684160634
1	Deaths	32	Central Asia	1	Male	37	20+ years	996	Liver cancer due to NASH	1	Number	1990	107.37226651999168	155.6579250983212	72.75441118409513
1	Deaths	32	Central Asia	2	Female	37	20+ years	996	Liver cancer due to NASH	1	Number	1990	138.81995935837958	191.3402289994353	93.66989293555581
1	Deaths	32	Central Asia	3	Both	37	20+ years	996	Liver cancer due to NASH	1	Number	1990	246.19222587837132	346.81953581812996	170.5991073380235
1	Deaths	32	Central Asia	1	Male	37	20+ years	996	Liver cancer due to NASH	2	Percent	1990	0.0005298447921389314	0.0007703308961109246	0.0003605661386104222
1	Deaths	32	Central Asia	2	Female	37	20+ years	996	Liver cancer due to NASH	2	Percent	1990	0.0007341160777656296	0.0010137116941809998	0.0004947379394058943
1	Deaths	32	Central Asia	3	Both	37	20+ years	996	Liver cancer due to NASH	2	Percent	1990	0.0006284500559805338	0.0008795933404905249	0.00043480723862295115
1	Deaths	32	Central Asia	1	Male	37	20+ years	996	Liver cancer due to NASH	3	Rate	1990	0.599982342766896	0.869796359876003	0.40654224301702724
1	Deaths	32	Central Asia	2	Female	37	20+ years	996	Liver cancer due to NASH	3	Rate	1990	0.6998371433683243	0.9646091231644112	0.47222078579062127
1	Deaths	32	Central Asia	3	Both	37	20+ years	996	Liver cancer due to NASH	3	Rate	1990	0.6524769528250566	0.9191669359316456	0.45213444621757015
1	Deaths	32	Central Asia	1	Male	41	50-74 years	996	Liver cancer due to NASH	1	Number	1990	75.86138144136639	115.66471455569689	45.8519683960268
1	Deaths	32	Central Asia	2	Female	41	50-74 years	996	Liver cancer due to NASH	1	Number	1990	82.30545604752076	124.35239279085847	50.23604669200549
1	Deaths	32	Central Asia	3	Both	41	50-74 years	996	Liver cancer due to NASH	1	Number	1990	158.16683748888713	238.34748695131495	97.35819641290392
1	Deaths	32	Central Asia	1	Male	41	50-74 years	996	Liver cancer due to NASH	2	Percent	1990	0.0007310062736833363	0.0011183783729206457	0.00044391048764376646
1	Deaths	32	Central Asia	2	Female	41	50-74 years	996	Liver cancer due to NASH	2	Percent	1990	0.0010562987368984646	0.0015951053791764692	0.0006453888223331642
1	Deaths	32	Central Asia	3	Both	41	50-74 years	996	Liver cancer due to NASH	2	Percent	1990	0.0008705100436916294	0.00131041004601616	0.0005333594324156809
1	Deaths	32	Central Asia	1	Male	41	50-74 years	996	Liver cancer due to NASH	3	Rate	1990	1.7968196292172114	2.739584035681101	1.0860297464515067
1	Deaths	32	Central Asia	2	Female	41	50-74 years	996	Liver cancer due to NASH	3	Rate	1990	1.5549019483156274	2.3492461753274085	0.949051625836015
1	Deaths	32	Central Asia	3	Both	41	50-74 years	996	Liver cancer due to NASH	3	Rate	1990	1.6622422363430815	2.5048946165124137	1.023178491149163
1	Deaths	32	Central Asia	1	Male	157	25+ years	996	Liver cancer due to NASH	1	Number	1990	106.5897867128063	154.7422895074047	72.14775301381337
1	Deaths	32	Central Asia	2	Female	157	25+ years	996	Liver cancer due to NASH	1	Number	1990	137.1206067440293	189.69405383676624	92.1314860605779
1	Deaths	32	Central Asia	3	Both	157	25+ years	996	Liver cancer due to NASH	1	Number	1990	243.71039345683562	344.062522528955	167.91331053803492
1	Deaths	32	Central Asia	1	Male	157	25+ years	996	Liver cancer due to NASH	2	Percent	1990	0.0005397200768803152	0.000785245057254405	0.0003668020002322675
1	Deaths	32	Central Asia	2	Female	157	25+ years	996	Liver cancer due to NASH	2	Percent	1990	0.0007358780245699811	0.0010202606014438071	0.0004938635838628534
1	Deaths	32	Central Asia	3	Both	157	25+ years	996	Liver cancer due to NASH	2	Percent	1990	0.0006349509383866671	0.0008914993457991681	0.0004367669780634683
1	Deaths	32	Central Asia	1	Male	157	25+ years	996	Liver cancer due to NASH	3	Rate	1990	0.7150760551268982	1.038115464480659	0.4840157035907546
1	Deaths	32	Central Asia	2	Female	157	25+ years	996	Liver cancer due to NASH	3	Rate	1990	0.8154254701598176	1.1280679593630976	0.5478852677315819
1	Deaths	32	Central Asia	3	Both	157	25+ years	996	Liver cancer due to NASH	3	Rate	1990	0.7682714375563985	1.0846209923312848	0.5293290886863967
1	Deaths	32	Central Asia	1	Male	158	<20 years	996	Liver cancer due to NASH	1	Number	1990	0.9931435514429164	1.6626959187233652	0.543252554120679
1	Deaths	32	Central Asia	2	Female	158	<20 years	996	Liver cancer due to NASH	1	Number	1990	1.0320269349022873	1.6011405626613884	0.5911619375582677
1	Deaths	32	Central Asia	3	Both	158	<20 years	996	Liver cancer due to NASH	1	Number	1990	2.025170486345205	3.192299166468101	1.168954535249669
1	Deaths	32	Central Asia	1	Male	158	<20 years	996	Liver cancer due to NASH	2	Percent	1990	1.3855731481060777e-05	2.3411917227131792e-05	7.2825811058593e-06
1	Deaths	32	Central Asia	2	Female	158	<20 years	996	Liver cancer due to NASH	2	Percent	1990	1.894034374933833e-05	2.9023283006031427e-05	1.0872907804892814e-05
1	Deaths	32	Central Asia	3	Both	158	<20 years	996	Liver cancer due to NASH	2	Percent	1990	1.605133569081452e-05	2.56800357408535e-05	9.160457160152631e-06
1	Deaths	32	Central Asia	1	Male	158	<20 years	996	Liver cancer due to NASH	3	Rate	1990	0.006193603618911822	0.010369175175525318	0.0033879200849629833
1	Deaths	32	Central Asia	2	Female	158	<20 years	996	Liver cancer due to NASH	3	Rate	1990	0.006639010483904588	0.010300108090415589	0.0038029339820537587
1	Deaths	32	Central Asia	3	Both	158	<20 years	996	Liver cancer due to NASH	3	Rate	1990	0.006412850858591633	0.010108649414258151	0.0037015802598224477
1	Deaths	32	Central Asia	1	Male	159	10-24 years	996	Liver cancer due to NASH	1	Number	1990	1.7756233586282464	2.8032127326836496	1.0156104195189273
1	Deaths	32	Central Asia	2	Female	159	10-24 years	996	Liver cancer due to NASH	1	Number	1990	2.731379549252638	4.159310946769874	1.5808851520620195
1	Deaths	32	Central Asia	3	Both	159	10-24 years	996	Liver cancer due to NASH	1	Number	1990	4.507002907880883	6.971375420420745	2.6510504059215574
1	Deaths	32	Central Asia	1	Male	159	10-24 years	996	Liver cancer due to NASH	2	Percent	1990	0.00015906507945131495	0.0002484332417359401	9.093064501619737e-05
1	Deaths	32	Central Asia	2	Female	159	10-24 years	996	Liver cancer due to NASH	2	Percent	1990	0.0004442129911835088	0.0006775442154384953	0.00025492509441894844
1	Deaths	32	Central Asia	3	Both	159	10-24 years	996	Liver cancer due to NASH	2	Percent	1990	0.0002603404055458201	0.00040213439989414206	0.00015212979996050762
1	Deaths	32	Central Asia	1	Male	159	10-24 years	996	Liver cancer due to NASH	3	Rate	1990	0.017753162347532603	0.028027278699718088	0.010154347526434028
1	Deaths	32	Central Asia	2	Female	159	10-24 years	996	Liver cancer due to NASH	3	Rate	1990	0.02778753834456549	0.04231451921501108	0.016083047408514697
1	Deaths	32	Central Asia	3	Both	159	10-24 years	996	Liver cancer due to NASH	3	Rate	1990	0.022726780331927914	0.03515349801844219	0.013368050000344018
1	Deaths	32	Central Asia	1	Male	160	85+ years	996	Liver cancer due to NASH	1	Number	1990	3.3933871534416014	5.941999624223177	1.9057157938336635
1	Deaths	32	Central Asia	2	Female	160	85+ years	996	Liver cancer due to NASH	1	Number	1990	8.866497578644832	15.177748391543089	4.913329084858927
1	Deaths	32	Central Asia	3	Both	160	85+ years	996	Liver cancer due to NASH	1	Number	1990	12.259884732086443	20.935231746231814	6.885032674395321
1	Deaths	32	Central Asia	1	Male	160	85+ years	996	Liver cancer due to NASH	2	Percent	1990	0.0002005857156269818	0.0003510642920282328	0.00011288812408926018
1	Deaths	32	Central Asia	2	Female	160	85+ years	996	Liver cancer due to NASH	2	Percent	1990	0.0002591171153079153	0.0004417672738544359	0.00014462210192136554
1	Deaths	32	Central Asia	3	Both	160	85+ years	996	Liver cancer due to NASH	2	Percent	1990	0.0002397514915374262	0.00040858533852061783	0.0001345163817898315
1	Deaths	32	Central Asia	1	Male	160	85+ years	996	Liver cancer due to NASH	3	Rate	1990	3.685173686763566	6.452933211507505	2.0695822139725117
1	Deaths	32	Central Asia	2	Female	160	85+ years	996	Liver cancer due to NASH	3	Rate	1990	3.9439119322048546	6.7512230680109	2.1855007608975163
1	Deaths	32	Central Asia	3	Both	160	85+ years	996	Liver cancer due to NASH	3	Rate	1990	3.8687292137875504	6.606321708889008	2.172640903841672
1	Deaths	32	Central Asia	1	Male	162	10-19 years	996	Liver cancer due to NASH	1	Number	1990	0.9931435514429164	1.6626959187233652	0.543252554120679
1	Deaths	32	Central Asia	2	Female	162	10-19 years	996	Liver cancer due to NASH	1	Number	1990	1.0320269349022873	1.6011405626613884	0.5911619375582677
1	Deaths	32	Central Asia	3	Both	162	10-19 years	996	Liver cancer due to NASH	1	Number	1990	2.025170486345205	3.192299166468101	1.168954535249669
1	Deaths	32	Central Asia	1	Male	162	10-19 years	996	Liver cancer due to NASH	2	Percent	1990	0.00016535118660197446	0.00027801220063906044	8.97671344464107e-05
1	Deaths	32	Central Asia	2	Female	162	10-19 years	996	Liver cancer due to NASH	2	Percent	1990	0.0003047409588297677	0.0004755457223182991	0.00017440567465193057
1	Deaths	32	Central Asia	3	Both	162	10-19 years	996	Liver cancer due to NASH	2	Percent	1990	0.00021560541201403355	0.0003415760771471043	0.0001247088347167779
1	Deaths	32	Central Asia	1	Male	162	10-19 years	996	Liver cancer due to NASH	3	Rate	1990	0.014163681771728647	0.02371247927022695	0.007747577162500809
1	Deaths	32	Central Asia	2	Female	162	10-19 years	996	Liver cancer due to NASH	3	Rate	1990	0.015156115197664324	0.023513989794894902	0.008681671110605122
1	Deaths	32	Central Asia	3	Both	162	10-19 years	996	Liver cancer due to NASH	3	Rate	1990	0.014652624915549061	0.023097098550400118	0.008457684162311912
1	Deaths	32	Central Asia	1	Male	169	10 to 54 years	996	Liver cancer due to NASH	1	Number	1990	24.233121007718605	35.755976947185275	15.624079162312952
1	Deaths	32	Central Asia	2	Female	169	10 to 54 years	996	Liver cancer due to NASH	1	Number	1990	25.84029103620448	36.04411598585672	17.724250777543507
1	Deaths	32	Central Asia	3	Both	169	10 to 54 years	996	Liver cancer due to NASH	1	Number	1990	50.073412043923064	70.77489978809247	33.82418401470098
1	Deaths	32	Central Asia	1	Male	169	10 to 54 years	996	Liver cancer due to NASH	2	Percent	1990	0.0003402882820452579	0.0005025300096026959	0.00022132934866186065
1	Deaths	32	Central Asia	2	Female	169	10 to 54 years	996	Liver cancer due to NASH	2	Percent	1990	0.000753862556964749	0.0010590966911809192	0.0005229924806969978
1	Deaths	32	Central Asia	3	Both	169	10 to 54 years	996	Liver cancer due to NASH	2	Percent	1990	0.0004746761389010478	0.0006749836016735614	0.0003227728916397279
1	Deaths	32	Central Asia	1	Male	169	10 to 54 years	996	Liver cancer due to NASH	3	Rate	1990	0.11184030842033242	0.1650204069203372	0.07210799763432023
1	Deaths	32	Central Asia	2	Female	169	10 to 54 years	996	Liver cancer due to NASH	3	Rate	1990	0.11805959431863093	0.16467901638189011	0.08097888113824522
1	Deaths	32	Central Asia	3	Both	169	10 to 54 years	996	Liver cancer due to NASH	3	Rate	1990	0.11496565044009764	0.16249506588114046	0.07765836513087335
1	Deaths	32	Central Asia	1	Male	197	15-39 years	996	Liver cancer due to NASH	1	Number	1990	5.422389773252114	8.512117690945598	3.315164443892241
1	Deaths	32	Central Asia	2	Female	197	15-39 years	996	Liver cancer due to NASH	1	Number	1990	8.65266081813938	12.686139613837849	5.442549374400589
1	Deaths	32	Central Asia	3	Both	197	15-39 years	996	Liver cancer due to NASH	1	Number	1990	14.075050591391497	21.076670290235146	8.805504114673441
1	Deaths	32	Central Asia	1	Male	197	15-39 years	996	Liver cancer due to NASH	2	Percent	1990	0.0001700081909874796	0.000267289626205954	0.00010357819843433652
1	Deaths	32	Central Asia	2	Female	197	15-39 years	996	Liver cancer due to NASH	2	Percent	1990	0.000563073676160352	0.0008259570969010557	0.00035269257836755425
1	Deaths	32	Central Asia	3	Both	197	15-39 years	996	Liver cancer due to NASH	2	Percent	1990	0.0002978087197969599	0.0004451617929234083	0.00018548829268786546
1	Deaths	32	Central Asia	1	Male	197	15-39 years	996	Liver cancer due to NASH	3	Rate	1990	0.03827940268030163	0.06009136089056945	0.02340342911628403
1	Deaths	32	Central Asia	2	Female	197	15-39 years	996	Liver cancer due to NASH	3	Rate	1990	0.06055707357893925	0.08878604006034187	0.03809057928535073
1	Deaths	32	Central Asia	3	Both	197	15-39 years	996	Liver cancer due to NASH	3	Rate	1990	0.049466446285372584	0.07407348002174059	0.030946744629857786
1	Deaths	32	Central Asia	1	Male	228	55+ years	996	Liver cancer due to NASH	1	Number	1990	84.132289063716	128.5404205892512	53.8402278086804
1	Deaths	32	Central Asia	2	Female	228	55+ years	996	Liver cancer due to NASH	1	Number	1990	114.01169525707748	164.42388781865955	72.3725815315569
1	Deaths	32	Central Asia	3	Both	228	55+ years	996	Liver cancer due to NASH	1	Number	1990	198.1439843207935	291.1190344021046	128.69622489049308
1	Deaths	32	Central Asia	1	Male	228	55+ years	996	Liver cancer due to NASH	2	Percent	1990	0.0006121325805364339	0.0009287314529869789	0.00039243049378635586
1	Deaths	32	Central Asia	2	Female	228	55+ years	996	Liver cancer due to NASH	2	Percent	1990	0.0007206422602172707	0.0010396575284482967	0.0004601046238136711
1	Deaths	32	Central Asia	3	Both	228	55+ years	996	Liver cancer due to NASH	2	Percent	1990	0.0006701996860937252	0.0009876327437862151	0.0004376701593253274
1	Deaths	32	Central Asia	1	Male	228	55+ years	996	Liver cancer due to NASH	3	Rate	1990	2.59651721100225	3.9670549569463627	1.6616340730209778
1	Deaths	32	Central Asia	2	Female	228	55+ years	996	Liver cancer due to NASH	3	Rate	1990	2.396285851277835	3.4558440263828056	1.521119326867967
1	Deaths	32	Central Asia	3	Both	228	55+ years	996	Liver cancer due to NASH	3	Rate	1990	2.477404291284374	3.639876060706889	1.6090954308237748
1	Deaths	32	Central Asia	1	Male	232	65-74 years	996	Liver cancer due to NASH	1	Number	1990	26.22780457824913	43.1647055242553	14.702656892181695
1	Deaths	32	Central Asia	2	Female	232	65-74 years	996	Liver cancer due to NASH	1	Number	1990	39.09874637653216	61.83410377022495	22.390828467342917
1	Deaths	32	Central Asia	3	Both	232	65-74 years	996	Liver cancer due to NASH	1	Number	1990	65.32655095478137	106.04124540957255	37.344384241228504
1	Deaths	32	Central Asia	1	Male	232	65-74 years	996	Liver cancer due to NASH	2	Percent	1990	0.0007506807007954015	0.0012288859037730784	0.0004253039794048425
1	Deaths	32	Central Asia	2	Female	232	65-74 years	996	Liver cancer due to NASH	2	Percent	1990	0.0010120277752677942	0.001584455360727048	0.0005747192875758164
1	Deaths	32	Central Asia	3	Both	232	65-74 years	996	Liver cancer due to NASH	2	Percent	1990	0.0008879177075755069	0.0014410368779448476	0.0005049737880695843
1	Deaths	32	Central Asia	1	Male	232	65-74 years	996	Liver cancer due to NASH	3	Rate	1990	3.657844729777073	6.019939264959116	2.0504970542363816
1	Deaths	32	Central Asia	2	Female	232	65-74 years	996	Liver cancer due to NASH	3	Rate	1990	2.966601963987212	4.691638241277241	1.698895280857128
1	Deaths	32	Central Asia	3	Both	232	65-74 years	996	Liver cancer due to NASH	3	Rate	1990	3.210161066973888	5.210890098007207	1.8351112466397652
1	Deaths	32	Central Asia	1	Male	234	75+ years	996	Liver cancer due to NASH	1	Number	1990	20.654342136807323	34.60527384636456	11.761666180391192
1	Deaths	32	Central Asia	2	Female	234	75+ years	996	Liver cancer due to NASH	1	Number	1990	42.172124553683794	66.95624957329788	24.07970516643365
1	Deaths	32	Central Asia	3	Both	234	75+ years	996	Liver cancer due to NASH	1	Number	1990	62.82646669049106	100.95325392423	36.89796169916123
1	Deaths	32	Central Asia	1	Male	234	75+ years	996	Liver cancer due to NASH	2	Percent	1990	0.00038909077102503074	0.0006505828945288533	0.0002211049897723553
1	Deaths	32	Central Asia	2	Female	234	75+ years	996	Liver cancer due to NASH	2	Percent	1990	0.0004695175093248159	0.0007474140850678355	0.0002674879038605968
1	Deaths	32	Central Asia	3	Both	234	75+ years	996	Liver cancer due to NASH	2	Percent	1990	0.0004396406090393421	0.0007064355113778205	0.000256488432752308
1	Deaths	32	Central Asia	1	Male	234	75+ years	996	Liver cancer due to NASH	3	Rate	1990	4.514587248267518	7.563955656142349	2.570842867067046
1	Deaths	32	Central Asia	2	Female	234	75+ years	996	Liver cancer due to NASH	3	Rate	1990	4.211983452433018	6.687322923005813	2.4049848276288683
1	Deaths	32	Central Asia	3	Both	234	75+ years	996	Liver cancer due to NASH	3	Rate	1990	4.306888359012602	6.920560983839571	2.5294340122020955
1	Deaths	32	Central Asia	1	Male	235	95+ years	996	Liver cancer due to NASH	1	Number	1990	0.17465155578594363	0.3241182700530629	0.08183471473575721
1	Deaths	32	Central Asia	2	Female	235	95+ years	996	Liver cancer due to NASH	1	Number	1990	0.5670401209505767	1.0583499703486583	0.2536145289586444
1	Deaths	32	Central Asia	3	Both	235	95+ years	996	Liver cancer due to NASH	1	Number	1990	0.7416916767365211	1.3818991659298319	0.3361920820875271
1	Deaths	32	Central Asia	1	Male	235	95+ years	996	Liver cancer due to NASH	2	Percent	1990	0.00012684952269818712	0.00023539008050188978	5.944624546014842e-05
1	Deaths	32	Central Asia	2	Female	235	95+ years	996	Liver cancer due to NASH	2	Percent	1990	0.00013580813256642616	0.0002533538986237736	6.067532239984933e-05
1	Deaths	32	Central Asia	3	Both	235	95+ years	996	Liver cancer due to NASH	2	Percent	1990	0.00013358613066930512	0.0002493206895404056	6.0579311048813195e-05
1	Deaths	32	Central Asia	1	Male	235	95+ years	996	Liver cancer due to NASH	3	Rate	1990	4.750351612022629	8.815700150530633	2.2258242551292695
1	Deaths	32	Central Asia	2	Female	235	95+ years	996	Liver cancer due to NASH	3	Rate	1990	4.881119052334583	9.110346893349433	2.183130723049483
1	Deaths	32	Central Asia	3	Both	235	95+ years	996	Liver cancer due to NASH	3	Rate	1990	4.849682405354176	9.03579247440343	2.198251478961197
1	Deaths	32	Central Asia	1	Male	243	75-84 years	996	Liver cancer due to NASH	1	Number	1990	17.260954983365703	28.79652747547001	9.748137383076516
1	Deaths	32	Central Asia	2	Female	243	75-84 years	996	Liver cancer due to NASH	1	Number	1990	33.30562697503898	54.446284889508654	19.159469941288574
1	Deaths	32	Central Asia	3	Both	243	75-84 years	996	Liver cancer due to NASH	1	Number	1990	50.566581958404704	83.10743078083166	28.722491623020563
1	Deaths	32	Central Asia	1	Male	243	75-84 years	996	Liver cancer due to NASH	2	Percent	1990	0.0004772701794385829	0.0007955565610437295	0.0002689005505885607
1	Deaths	32	Central Asia	2	Female	243	75-84 years	996	Liver cancer due to NASH	2	Percent	1990	0.0005990064368936896	0.0009764082035989862	0.0003427069319404358
1	Deaths	32	Central Asia	3	Both	243	75-84 years	996	Liver cancer due to NASH	2	Percent	1990	0.0005510289602151658	0.0009103027269068536	0.0003143776628993145
1	Deaths	32	Central Asia	1	Male	243	75-84 years	996	Liver cancer due to NASH	3	Rate	1990	4.723590983136783	7.880387710869153	2.667651580660127
1	Deaths	32	Central Asia	2	Female	243	75-84 years	996	Liver cancer due to NASH	3	Rate	1990	4.289603718660951	7.012418241048177	2.4676470906648613
1	Deaths	32	Central Asia	3	Both	243	75-84 years	996	Liver cancer due to NASH	3	Rate	1990	4.428490739562607	7.278334294069902	2.5154416858616555
1	Deaths	32	Central Asia	1	Male	284	20-54 years	996	Liver cancer due to NASH	1	Number	1990	23.239977456275685	34.819175317674606	14.768057571155252
1	Deaths	32	Central Asia	2	Female	284	20-54 years	996	Liver cancer due to NASH	1	Number	1990	24.8082641013022	34.9708349572256	16.875373592838397
1	Deaths	32	Central Asia	3	Both	284	20-54 years	996	Liver cancer due to NASH	1	Number	1990	48.048241557577825	68.8359279525069	32.07692873396182
1	Deaths	32	Central Asia	1	Male	284	20-54 years	996	Liver cancer due to NASH	2	Percent	1990	0.0003564090511301988	0.0005350043029122417	0.00022756092141291225
1	Deaths	32	Central Asia	2	Female	284	20-54 years	996	Liver cancer due to NASH	2	Percent	1990	0.0008031089732486672	0.0011432186997169665	0.0005515081325043616
1	Deaths	32	Central Asia	3	Both	284	20-54 years	996	Liver cancer due to NASH	2	Percent	1990	0.0005000068772630452	0.0007194880743495784	0.0003384858153368905
1	Deaths	32	Central Asia	1	Male	284	20-54 years	996	Liver cancer due to NASH	3	Rate	1990	0.15857288772049336	0.23758100405036361	0.1007666009782727
1	Deaths	32	Central Asia	2	Female	284	20-54 years	996	Liver cancer due to NASH	3	Rate	1990	0.16453081272681067	0.23192996792328863	0.11191911376630825
1	Deaths	32	Central Asia	3	Both	284	20-54 years	996	Liver cancer due to NASH	3	Rate	1990	0.16159417746175822	0.23150660246270502	0.10788001280031227
1	Deaths	32	Central Asia	1	Male	420	<70 years	996	Liver cancer due to NASH	1	Number	1990	77.06669407153883	113.2486187204413	49.58114237377925
1	Deaths	32	Central Asia	2	Female	420	<70 years	996	Liver cancer due to NASH	1	Number	1990	80.27381508449218	116.66554992791723	52.99215811056619
1	Deaths	32	Central Asia	3	Both	420	<70 years	996	Liver cancer due to NASH	1	Number	1990	157.34050915603092	229.98656716381902	104.54742041717543
1	Deaths	32	Central Asia	1	Male	420	<70 years	996	Liver cancer due to NASH	2	Percent	1990	0.0003745952798211329	0.0005536032830344902	0.00024021946638319477
1	Deaths	32	Central Asia	2	Female	420	<70 years	996	Liver cancer due to NASH	2	Percent	1990	0.0005992500018279298	0.0008671058102375272	0.0003946520007099059
1	Deaths	32	Central Asia	3	Both	420	<70 years	996	Liver cancer due to NASH	2	Percent	1990	0.00046319137770321485	0.0006760584877945774	0.00030525363718405363
1	Deaths	32	Central Asia	1	Male	420	<70 years	996	Liver cancer due to NASH	3	Rate	1990	0.23202872641988898	0.3409635392705891	0.14927653843244043
1	Deaths	32	Central Asia	2	Female	420	<70 years	996	Liver cancer due to NASH	3	Rate	1990	0.23718590997119568	0.34471296266182744	0.15657650293016
1	Deaths	32	Central Asia	3	Both	420	<70 years	996	Liver cancer due to NASH	3	Rate	1990	0.23463154231643732	0.3429638257506639	0.1559046848727361
1	Deaths	65	High-income Asia Pacific	1	Male	8	15-19 years	996	Liver cancer due to NASH	1	Number	1990	0.98322586397565	1.5807213795127018	0.646876168133963
1	Deaths	65	High-income Asia Pacific	2	Female	8	15-19 years	996	Liver cancer due to NASH	1	Number	1990	1.0519103053809582	1.7654118985531237	0.5982734325820657
1	Deaths	65	High-income Asia Pacific	3	Both	8	15-19 years	996	Liver cancer due to NASH	1	Number	1990	2.035136169356607	3.1391097320396235	1.3003652528585898
1	Deaths	65	High-income Asia Pacific	1	Male	8	15-19 years	996	Liver cancer due to NASH	2	Percent	1990	0.0001543339580572621	0.0002496464404184578	0.00010123710653623758
1	Deaths	65	High-income Asia Pacific	2	Female	8	15-19 years	996	Liver cancer due to NASH	2	Percent	1990	0.0004450606951516697	0.0007498543319215333	0.0002565215732398827
1	Deaths	65	High-income Asia Pacific	3	Both	8	15-19 years	996	Liver cancer due to NASH	2	Percent	1990	0.00023301271445333742	0.0003588019135162039	0.00014791475517366386
1	Deaths	65	High-income Asia Pacific	1	Male	8	15-19 years	996	Liver cancer due to NASH	3	Rate	1990	0.012688907198019742	0.02039981618207221	0.008348185261190138
1	Deaths	65	High-income Asia Pacific	2	Female	8	15-19 years	996	Liver cancer due to NASH	3	Rate	1990	0.014256484772187142	0.02392653415373243	0.008108368211224437
1	Deaths	65	High-income Asia Pacific	3	Both	8	15-19 years	996	Liver cancer due to NASH	3	Rate	1990	0.013453512883901085	0.020751463150166318	0.008596221199607023
1	Deaths	65	High-income Asia Pacific	1	Male	9	20-24 years	996	Liver cancer due to NASH	1	Number	1990	0.700568635258266	1.0419991703033666	0.4480260219376359
1	Deaths	65	High-income Asia Pacific	2	Female	9	20-24 years	996	Liver cancer due to NASH	1	Number	1990	0.9676622692564908	1.685822305302378	0.536869753535505
1	Deaths	65	High-income Asia Pacific	3	Both	9	20-24 years	996	Liver cancer due to NASH	1	Number	1990	1.6682309045147568	2.5165745000669735	1.0196350500867282
1	Deaths	65	High-income Asia Pacific	1	Male	9	20-24 years	996	Liver cancer due to NASH	2	Percent	1990	0.00010220091471599805	0.0001518187311931983	6.52169532969973e-05
1	Deaths	65	High-income Asia Pacific	2	Female	9	20-24 years	996	Liver cancer due to NASH	2	Percent	1990	0.0003379335663087047	0.0005901898648441634	0.0001874414741691671
1	Deaths	65	High-income Asia Pacific	3	Both	9	20-24 years	996	Liver cancer due to NASH	2	Percent	1990	0.00017166104446580298	0.0002588194077835897	0.0001047793060442302
1	Deaths	65	High-income Asia Pacific	1	Male	9	20-24 years	996	Liver cancer due to NASH	3	Rate	1990	0.00982674101156218	0.01461592121813882	0.006284374524415553
1	Deaths	65	High-income Asia Pacific	2	Female	9	20-24 years	996	Liver cancer due to NASH	3	Rate	1990	0.014277180415087794	0.024873129773959956	0.007921137957067982
1	Deaths	65	High-income Asia Pacific	3	Both	9	20-24 years	996	Liver cancer due to NASH	3	Rate	1990	0.011995714298917099	0.018095881471231028	0.007331869177642508
1	Deaths	65	High-income Asia Pacific	1	Male	10	25-29 years	996	Liver cancer due to NASH	1	Number	1990	1.0472533697293185	1.8832477989911476	0.5716902233201144
1	Deaths	65	High-income Asia Pacific	2	Female	10	25-29 years	996	Liver cancer due to NASH	1	Number	1990	1.1169482269204496	2.2025034929735767	0.5429073629414066
1	Deaths	65	High-income Asia Pacific	3	Both	10	25-29 years	996	Liver cancer due to NASH	1	Number	1990	2.1642015966497694	3.695711833244683	1.2275274363286637
1	Deaths	65	High-income Asia Pacific	1	Male	10	25-29 years	996	Liver cancer due to NASH	2	Percent	1990	0.0001495875027724496	0.0002689959276452304	8.159161225792911e-05
1	Deaths	65	High-income Asia Pacific	2	Female	10	25-29 years	996	Liver cancer due to NASH	2	Percent	1990	0.00034057240821842416	0.0006699668067319623	0.00016584231521542316
1	Deaths	65	High-income Asia Pacific	3	Both	10	25-29 years	996	Liver cancer due to NASH	2	Percent	1990	0.00021051406279924836	0.0003591900888888782	0.00011940172938667467
1	Deaths	65	High-income Asia Pacific	1	Male	10	25-29 years	996	Liver cancer due to NASH	3	Rate	1990	0.01590309063191937	0.02859810366373884	0.008681415307540997
1	Deaths	65	High-income Asia Pacific	2	Female	10	25-29 years	996	Liver cancer due to NASH	3	Rate	1990	0.017261319024222125	0.034037491199570266	0.008390090933908783
1	Deaths	65	High-income Asia Pacific	3	Both	10	25-29 years	996	Liver cancer due to NASH	3	Rate	1990	0.01657625411879151	0.028306539738498584	0.009401992288459384
1	Deaths	65	High-income Asia Pacific	1	Male	11	30-34 years	996	Liver cancer due to NASH	1	Number	1990	2.452817534380391	4.185855143889491	1.3966969502462365
1	Deaths	65	High-income Asia Pacific	2	Female	11	30-34 years	996	Liver cancer due to NASH	1	Number	1990	1.8782188753978535	3.4878500555430976	0.9363597000817582
1	Deaths	65	High-income Asia Pacific	3	Both	11	30-34 years	996	Liver cancer due to NASH	1	Number	1990	4.331036409778245	7.14677832702988	2.517661798959138
1	Deaths	65	High-income Asia Pacific	1	Male	11	30-34 years	996	Liver cancer due to NASH	2	Percent	1990	0.00029416637511590194	0.0005018050250796724	0.0001674316268531083
1	Deaths	65	High-income Asia Pacific	2	Female	11	30-34 years	996	Liver cancer due to NASH	2	Percent	1990	0.0004579802527272459	0.0008515387547636393	0.00022929157914680065
1	Deaths	65	High-income Asia Pacific	3	Both	11	30-34 years	996	Liver cancer due to NASH	2	Percent	1990	0.00034816819097173765	0.0005742844464994633	0.00020245418496477383
1	Deaths	65	High-income Asia Pacific	1	Male	11	30-34 years	996	Liver cancer due to NASH	3	Rate	1990	0.0383379085832391	0.06542554821129595	0.021830584316397374
1	Deaths	65	High-income Asia Pacific	2	Female	11	30-34 years	996	Liver cancer due to NASH	3	Rate	1990	0.030185026674476572	0.056053556027032096	0.015048322053459115
1	Deaths	65	High-income Asia Pacific	3	Both	11	30-34 years	996	Liver cancer due to NASH	3	Rate	1990	0.0343181678073208	0.0566294795756041	0.019949391305898703
1	Deaths	65	High-income Asia Pacific	1	Male	12	35-39 years	996	Liver cancer due to NASH	1	Number	1990	6.8039575551318565	11.284912944940343	4.19506696823742
1	Deaths	65	High-income Asia Pacific	2	Female	12	35-39 years	996	Liver cancer due to NASH	1	Number	1990	3.4723040844260837	5.996890099016858	1.977936067824476
1	Deaths	65	High-income Asia Pacific	3	Both	12	35-39 years	996	Liver cancer due to NASH	1	Number	1990	10.276261639557958	16.652879822916926	6.405479279532985
1	Deaths	65	High-income Asia Pacific	1	Male	12	35-39 years	996	Liver cancer due to NASH	2	Percent	1990	0.0006123630102434722	0.001015840888313658	0.00037766199593150654
1	Deaths	65	High-income Asia Pacific	2	Female	12	35-39 years	996	Liver cancer due to NASH	2	Percent	1990	0.0006397734486983109	0.0011010515325309562	0.0003643376143764246
1	Deaths	65	High-income Asia Pacific	3	Both	12	35-39 years	996	Liver cancer due to NASH	2	Percent	1990	0.0006213592018776751	0.0010069459166204275	0.00038809522395795974
1	Deaths	65	High-income Asia Pacific	1	Male	12	35-39 years	996	Liver cancer due to NASH	3	Rate	1990	0.10503859440520386	0.17421498945530253	0.06476288751198989
1	Deaths	65	High-income Asia Pacific	2	Female	12	35-39 years	996	Liver cancer due to NASH	3	Rate	1990	0.055052037755632034	0.0950783722048407	0.03135941105287644
1	Deaths	65	High-income Asia Pacific	3	Both	12	35-39 years	996	Liver cancer due to NASH	3	Rate	1990	0.08037817052619692	0.13025437275809387	0.05010194600830263
1	Deaths	65	High-income Asia Pacific	1	Male	13	40-44 years	996	Liver cancer due to NASH	1	Number	1990	17.64185023770099	27.372991869503146	11.330641831004609
1	Deaths	65	High-income Asia Pacific	2	Female	13	40-44 years	996	Liver cancer due to NASH	1	Number	1990	7.351326970307808	12.66201718632709	4.185243903339779
1	Deaths	65	High-income Asia Pacific	3	Both	13	40-44 years	996	Liver cancer due to NASH	1	Number	1990	24.99317720800879	40.25255926918513	15.868423250817019
1	Deaths	65	High-income Asia Pacific	1	Male	13	40-44 years	996	Liver cancer due to NASH	2	Percent	1990	0.001032891328260074	0.001602304658184778	0.000664598303801244
1	Deaths	65	High-income Asia Pacific	2	Female	13	40-44 years	996	Liver cancer due to NASH	2	Percent	1990	0.0008984646171448759	0.0015504155832657364	0.0005116952833638719
1	Deaths	65	High-income Asia Pacific	3	Both	13	40-44 years	996	Liver cancer due to NASH	2	Percent	1990	0.000989355428249411	0.001591333429357815	0.0006285031771942314
1	Deaths	65	High-income Asia Pacific	1	Male	13	40-44 years	996	Liver cancer due to NASH	3	Rate	1990	0.25386592894729393	0.39389689377182496	0.16304774585661064
1	Deaths	65	High-income Asia Pacific	2	Female	13	40-44 years	996	Liver cancer due to NASH	3	Rate	1990	0.10839577947815494	0.1867022414077509	0.06171168512039609
1	Deaths	65	High-income Asia Pacific	3	Both	13	40-44 years	996	Liver cancer due to NASH	3	Rate	1990	0.1820173040071688	0.29314649580518704	0.11556464369935536
1	Deaths	65	High-income Asia Pacific	1	Male	14	45-49 years	996	Liver cancer due to NASH	1	Number	1990	34.18783103225733	51.132658652905	22.342760008266502
1	Deaths	65	High-income Asia Pacific	2	Female	14	45-49 years	996	Liver cancer due to NASH	1	Number	1990	15.061038598139916	25.187348924484425	8.792315857201492
1	Deaths	65	High-income Asia Pacific	3	Both	14	45-49 years	996	Liver cancer due to NASH	1	Number	1990	49.24886963039732	72.74916737767269	32.725858442877865
1	Deaths	65	High-income Asia Pacific	1	Male	14	45-49 years	996	Liver cancer due to NASH	2	Percent	1990	0.0014671606278684696	0.0021945025654218756	0.0009571476510503063
1	Deaths	65	High-income Asia Pacific	2	Female	14	45-49 years	996	Liver cancer due to NASH	2	Percent	1990	0.0013759795373753105	0.002297919621289174	0.0008048058525092411
1	Deaths	65	High-income Asia Pacific	3	Both	14	45-49 years	996	Liver cancer due to NASH	2	Percent	1990	0.0014380230711433769	0.002122090328556963	0.0009549552928529222
1	Deaths	65	High-income Asia Pacific	1	Male	14	45-49 years	996	Liver cancer due to NASH	3	Rate	1990	0.5898420461625277	0.8821908584110659	0.385479244581491
1	Deaths	65	High-income Asia Pacific	2	Female	14	45-49 years	996	Liver cancer due to NASH	3	Rate	1990	0.2596035369564716	0.43414833743009507	0.15155105537342395
1	Deaths	65	High-income Asia Pacific	3	Both	14	45-49 years	996	Liver cancer due to NASH	3	Rate	1990	0.4246451364466612	0.6272749068012196	0.28217656015464393
1	Deaths	65	High-income Asia Pacific	1	Male	15	50-54 years	996	Liver cancer due to NASH	1	Number	1990	69.59295909353162	104.72055088984864	45.872196074842805
1	Deaths	65	High-income Asia Pacific	2	Female	15	50-54 years	996	Liver cancer due to NASH	1	Number	1990	31.75779290327956	52.52412938339772	18.432269325815312
1	Deaths	65	High-income Asia Pacific	3	Both	15	50-54 years	996	Liver cancer due to NASH	1	Number	1990	101.35075199681118	153.3739621382989	66.33306579688109
1	Deaths	65	High-income Asia Pacific	1	Male	15	50-54 years	996	Liver cancer due to NASH	2	Percent	1990	0.0020759520880272355	0.003127493302984572	0.0013656615034863648
1	Deaths	65	High-income Asia Pacific	2	Female	15	50-54 years	996	Liver cancer due to NASH	2	Percent	1990	0.0020558961303386893	0.0033982490558482174	0.001194377352041983
1	Deaths	65	High-income Asia Pacific	3	Both	15	50-54 years	996	Liver cancer due to NASH	2	Percent	1990	0.0020696171684683223	0.0031371044748725514	0.0013534182657497062
1	Deaths	65	High-income Asia Pacific	1	Male	15	50-54 years	996	Liver cancer due to NASH	3	Rate	1990	1.3536362420448869	2.0368947493796172	0.8922492723099028
1	Deaths	65	High-income Asia Pacific	2	Female	15	50-54 years	996	Liver cancer due to NASH	3	Rate	1990	0.6052537334438687	1.0010275431296534	0.3512901497679501
1	Deaths	65	High-income Asia Pacific	3	Both	15	50-54 years	996	Liver cancer due to NASH	3	Rate	1990	0.9756327206940185	1.476423736543345	0.6385419760617325
1	Deaths	65	High-income Asia Pacific	1	Male	16	55-59 years	996	Liver cancer due to NASH	1	Number	1990	124.32538298525452	182.3762150590792	87.6400213927231
1	Deaths	65	High-income Asia Pacific	2	Female	16	55-59 years	996	Liver cancer due to NASH	1	Number	1990	56.47274372863259	90.04706634663114	34.43409098788645
1	Deaths	65	High-income Asia Pacific	3	Both	16	55-59 years	996	Liver cancer due to NASH	1	Number	1990	180.79812671388711	265.8411543895911	125.51236048687883
1	Deaths	65	High-income Asia Pacific	1	Male	16	55-59 years	996	Liver cancer due to NASH	2	Percent	1990	0.002652831331397044	0.003889834519096472	0.001870575813853573
1	Deaths	65	High-income Asia Pacific	2	Female	16	55-59 years	996	Liver cancer due to NASH	2	Percent	1990	0.0026744602748860736	0.0042583425538241185	0.001630797802567017
1	Deaths	65	High-income Asia Pacific	3	Both	16	55-59 years	996	Liver cancer due to NASH	2	Percent	1990	0.0026595454471280587	0.003899474417121362	0.0018477454724306055
1	Deaths	65	High-income Asia Pacific	1	Male	16	55-59 years	996	Liver cancer due to NASH	3	Rate	1990	2.675636598774631	3.924962578365361	1.8861220703705652
1	Deaths	65	High-income Asia Pacific	2	Female	16	55-59 years	996	Liver cancer due to NASH	3	Rate	1990	1.1525430893930644	1.83775600733401	0.7027597914903277
1	Deaths	65	High-income Asia Pacific	3	Both	16	55-59 years	996	Liver cancer due to NASH	3	Rate	1990	1.8938860388043826	2.784723824239794	1.3147597906235622
1	Deaths	65	High-income Asia Pacific	1	Male	17	60-64 years	996	Liver cancer due to NASH	1	Number	1990	135.21892861679785	191.87881692106257	96.27973509504487
1	Deaths	65	High-income Asia Pacific	2	Female	17	60-64 years	996	Liver cancer due to NASH	1	Number	1990	83.37290598060095	125.2469223250057	53.36456050101416
1	Deaths	65	High-income Asia Pacific	3	Both	17	60-64 years	996	Liver cancer due to NASH	1	Number	1990	218.5918345973988	308.32243253087665	152.06062265474358
1	Deaths	65	High-income Asia Pacific	1	Male	17	60-64 years	996	Liver cancer due to NASH	2	Percent	1990	0.0024247271251102718	0.0034489465943849033	0.0017265906065763372
1	Deaths	65	High-income Asia Pacific	2	Female	17	60-64 years	996	Liver cancer due to NASH	2	Percent	1990	0.00300936360375988	0.004506235108152947	0.0019252674202908996
1	Deaths	65	High-income Asia Pacific	3	Both	17	60-64 years	996	Liver cancer due to NASH	2	Percent	1990	0.0026187870438543256	0.0036882290696671816	0.0018228550009215332
1	Deaths	65	High-income Asia Pacific	1	Male	17	60-64 years	996	Liver cancer due to NASH	3	Rate	1990	3.5518645492676075	5.040178727556242	2.52902889702739
1	Deaths	65	High-income Asia Pacific	2	Female	17	60-64 years	996	Liver cancer due to NASH	3	Rate	1990	1.9656561639548338	2.952906366749451	1.2581590632089314
1	Deaths	65	High-income Asia Pacific	3	Both	17	60-64 years	996	Liver cancer due to NASH	3	Rate	1990	2.715944732329794	3.8308232694676665	1.8893123242895997
1	Deaths	65	High-income Asia Pacific	1	Male	18	65-69 years	996	Liver cancer due to NASH	1	Number	1990	114.55622568426864	161.7599557895368	78.9735028987998
1	Deaths	65	High-income Asia Pacific	2	Female	18	65-69 years	996	Liver cancer due to NASH	1	Number	1990	108.95430911476559	160.67725611072325	71.6280078284996
1	Deaths	65	High-income Asia Pacific	3	Both	18	65-69 years	996	Liver cancer due to NASH	1	Number	1990	223.5105347990343	308.68467388395305	155.23092574018216
1	Deaths	65	High-income Asia Pacific	1	Male	18	65-69 years	996	Liver cancer due to NASH	2	Percent	1990	0.001969866255278308	0.002782317398288124	0.0013558333806865618
1	Deaths	65	High-income Asia Pacific	2	Female	18	65-69 years	996	Liver cancer due to NASH	2	Percent	1990	0.0029254802002048118	0.004314828411969809	0.001922221412525138
1	Deaths	65	High-income Asia Pacific	3	Both	18	65-69 years	996	Liver cancer due to NASH	2	Percent	1990	0.002342940398637448	0.003232794519157796	0.0016248487103763805
1	Deaths	65	High-income Asia Pacific	1	Male	18	65-69 years	996	Liver cancer due to NASH	3	Rate	1990	4.360258883354814	6.156935426157862	3.005903131910057
1	Deaths	65	High-income Asia Pacific	2	Female	18	65-69 years	996	Liver cancer due to NASH	3	Rate	1990	3.1215984808889816	4.6034882205560255	2.0521802418207136
1	Deaths	65	High-income Asia Pacific	3	Both	18	65-69 years	996	Liver cancer due to NASH	3	Rate	1990	3.6535552743715995	5.045831595367229	2.5374408771987738
1	Deaths	65	High-income Asia Pacific	1	Male	19	70-74 years	996	Liver cancer due to NASH	1	Number	1990	96.1952021054277	138.72525220442085	65.38825126151544
1	Deaths	65	High-income Asia Pacific	2	Female	19	70-74 years	996	Liver cancer due to NASH	1	Number	1990	114.662896403285	169.47086464038983	77.54684337307927
1	Deaths	65	High-income Asia Pacific	3	Both	19	70-74 years	996	Liver cancer due to NASH	1	Number	1990	210.85809850871263	299.34436903107974	144.08512544926646
1	Deaths	65	High-income Asia Pacific	1	Male	19	70-74 years	996	Liver cancer due to NASH	2	Percent	1990	0.0014252794420842815	0.002054394530171399	0.0009678491121203973
1	Deaths	65	High-income Asia Pacific	2	Female	19	70-74 years	996	Liver cancer due to NASH	2	Percent	1990	0.002267447295781488	0.0033508299611865813	0.0015382439964883481
1	Deaths	65	High-income Asia Pacific	3	Both	19	70-74 years	996	Liver cancer due to NASH	2	Percent	1990	0.001786006699456927	0.0025351490654810134	0.001220678025932105
1	Deaths	65	High-income Asia Pacific	1	Male	19	70-74 years	996	Liver cancer due to NASH	3	Rate	1990	5.24538233701866	7.564483172601709	3.5655247944672563
1	Deaths	65	High-income Asia Pacific	2	Female	19	70-74 years	996	Liver cancer due to NASH	3	Rate	1990	4.307677212227748	6.36671324942238	2.9132943659779875
1	Deaths	65	High-income Asia Pacific	3	Both	19	70-74 years	996	Liver cancer due to NASH	3	Rate	1990	4.690186877041954	6.658416448197087	3.204933409428283
1	Deaths	65	High-income Asia Pacific	1	Male	20	75-79 years	996	Liver cancer due to NASH	1	Number	1990	79.33266917444534	113.22671076943028	55.91810143418112
1	Deaths	65	High-income Asia Pacific	2	Female	20	75-79 years	996	Liver cancer due to NASH	1	Number	1990	118.09244007942065	172.5891763249932	80.95191492126787
1	Deaths	65	High-income Asia Pacific	3	Both	20	75-79 years	996	Liver cancer due to NASH	1	Number	1990	197.42510925386597	283.00198248424545	137.84282184364722
1	Deaths	65	High-income Asia Pacific	1	Male	20	75-79 years	996	Liver cancer due to NASH	2	Percent	1990	0.0009661282495658328	0.0013800717749920001	0.0006803338238737947
1	Deaths	65	High-income Asia Pacific	2	Female	20	75-79 years	996	Liver cancer due to NASH	2	Percent	1990	0.0016126299042036822	0.0023550307018544063	0.0011066422024362122
1	Deaths	65	High-income Asia Pacific	3	Both	20	75-79 years	996	Liver cancer due to NASH	2	Percent	1990	0.0012708938780113114	0.0018203468914842896	0.0008889977920762777
1	Deaths	65	High-income Asia Pacific	1	Male	20	75-79 years	996	Liver cancer due to NASH	3	Rate	1990	5.88159145625963	8.394439032644817	4.145674550825282
1	Deaths	65	High-income Asia Pacific	2	Female	20	75-79 years	996	Liver cancer due to NASH	3	Rate	1990	5.624452138574689	8.219997497071907	3.8555403774740515
1	Deaths	65	High-income Asia Pacific	3	Both	20	75-79 years	996	Liver cancer due to NASH	3	Rate	1990	5.725029689288821	8.20662963274097	3.9972334344537126
1	Deaths	65	High-income Asia Pacific	1	Male	21	80+ years	996	Liver cancer due to NASH	1	Number	1990	67.57069763349165	95.83717866228399	49.495163646667166
1	Deaths	65	High-income Asia Pacific	2	Female	21	80+ years	996	Liver cancer due to NASH	1	Number	1990	141.48013658216948	200.93301579707807	94.83645731405251
1	Deaths	65	High-income Asia Pacific	3	Both	21	80+ years	996	Liver cancer due to NASH	1	Number	1990	209.05083421566133	292.68597158470624	144.13252374215023
1	Deaths	65	High-income Asia Pacific	1	Male	21	80+ years	996	Liver cancer due to NASH	2	Percent	1990	0.0004565393781000801	0.0006481753404047622	0.00033444059591438525
1	Deaths	65	High-income Asia Pacific	2	Female	21	80+ years	996	Liver cancer due to NASH	2	Percent	1990	0.0006756902101999756	0.0009600199620704046	0.0004542668000204263
1	Deaths	65	High-income Asia Pacific	3	Both	21	80+ years	996	Liver cancer due to NASH	2	Percent	1990	0.0005849334167342455	0.0008178871249125857	0.0004035895705910639
1	Deaths	65	High-income Asia Pacific	1	Male	21	80+ years	996	Liver cancer due to NASH	3	Rate	1990	5.954445337777804	8.445335946754632	4.361598396053404
1	Deaths	65	High-income Asia Pacific	2	Female	21	80+ years	996	Liver cancer due to NASH	3	Rate	1990	6.499578942452102	9.23083642599958	4.356774426614864
1	Deaths	65	High-income Asia Pacific	3	Both	21	80+ years	996	Liver cancer due to NASH	3	Rate	1990	6.312773992006423	8.838330620288172	4.352415290259246
1	Deaths	65	High-income Asia Pacific	1	Male	22	All ages	996	Liver cancer due to NASH	1	Number	1990	750.6095695216518	959.061450883851	602.4344661017889
1	Deaths	65	High-income Asia Pacific	2	Female	22	All ages	996	Liver cancer due to NASH	1	Number	1990	685.6926341219835	894.3482635792788	517.2919597483732
1	Deaths	65	High-income Asia Pacific	3	Both	22	All ages	996	Liver cancer due to NASH	1	Number	1990	1436.3022036436341	1834.9382825241398	1131.547194038315
1	Deaths	65	High-income Asia Pacific	1	Male	22	All ages	996	Liver cancer due to NASH	2	Percent	1990	0.0012821399959364196	0.0016376202322622368	0.0010267226897280734
1	Deaths	65	High-income Asia Pacific	2	Female	22	All ages	996	Liver cancer due to NASH	2	Percent	1990	0.0014225720378587994	0.0018493961327684155	0.0010744566529207488
1	Deaths	65	High-income Asia Pacific	3	Both	22	All ages	996	Liver cancer due to NASH	2	Percent	1990	0.0013455570839306804	0.001718338407335878	0.001061824679849224
1	Deaths	65	High-income Asia Pacific	1	Male	22	All ages	996	Liver cancer due to NASH	3	Rate	1990	0.8753382731726209	1.118428579078865	0.7025409302911891
1	Deaths	65	High-income Asia Pacific	2	Female	22	All ages	996	Liver cancer due to NASH	3	Rate	1990	0.7824926681235389	1.0206044577041604	0.5903186728856561
1	Deaths	65	High-income Asia Pacific	3	Both	22	All ages	996	Liver cancer due to NASH	3	Rate	1990	0.8284125063826893	1.0583328618637438	0.6526397054363622
1	Deaths	65	High-income Asia Pacific	1	Male	24	15-49 years	996	Liver cancer due to NASH	1	Number	1990	63.8175042284338	91.9664962531338	44.40887323370005
1	Deaths	65	High-income Asia Pacific	2	Female	24	15-49 years	996	Liver cancer due to NASH	1	Number	1990	30.899409329829567	43.75533978202515	20.58410231701105
1	Deaths	65	High-income Asia Pacific	3	Both	24	15-49 years	996	Liver cancer due to NASH	1	Number	1990	94.71691355826339	133.72126536476424	66.67945068173805
1	Deaths	65	High-income Asia Pacific	1	Male	24	15-49 years	996	Liver cancer due to NASH	2	Percent	1990	0.0007971478638147616	0.001147852735356352	0.000553062084333973
1	Deaths	65	High-income Asia Pacific	2	Female	24	15-49 years	996	Liver cancer due to NASH	2	Percent	1990	0.0008314489132236979	0.0011808987365087955	0.0005534753695488631
1	Deaths	65	High-income Asia Pacific	3	Both	24	15-49 years	996	Liver cancer due to NASH	2	Percent	1990	0.0008080242809629178	0.0011413603439948134	0.0005693458156466887
1	Deaths	65	High-income Asia Pacific	1	Male	24	15-49 years	996	Liver cancer due to NASH	3	Rate	1990	0.13553974986169126	0.1953244027404647	0.09431844197776423
1	Deaths	65	High-income Asia Pacific	2	Female	24	15-49 years	996	Liver cancer due to NASH	3	Rate	1990	0.06755428135014946	0.09566074557136589	0.045002291934468454
1	Deaths	65	High-income Asia Pacific	3	Both	24	15-49 years	996	Liver cancer due to NASH	3	Rate	1990	0.10203914390220012	0.1440587845057484	0.07183420371112725
1	Deaths	65	High-income Asia Pacific	1	Male	25	50-69 years	996	Liver cancer due to NASH	1	Number	1990	443.69349637985266	601.7868395631733	332.5103278854943
1	Deaths	65	High-income Asia Pacific	2	Female	25	50-69 years	996	Liver cancer due to NASH	1	Number	1990	280.5577517272789	383.6990095861115	192.22002977351536
1	Deaths	65	High-income Asia Pacific	3	Both	25	50-69 years	996	Liver cancer due to NASH	1	Number	1990	724.2512481071319	964.6679033886991	533.9983834485064
1	Deaths	65	High-income Asia Pacific	1	Male	25	50-69 years	996	Liver cancer due to NASH	2	Percent	1990	0.002283433926756514	0.0031026046897306638	0.0017122510673169928
1	Deaths	65	High-income Asia Pacific	2	Female	25	50-69 years	996	Liver cancer due to NASH	2	Percent	1990	0.002763825089115548	0.003783602733478787	0.0018956925281730377
1	Deaths	65	High-income Asia Pacific	3	Both	25	50-69 years	996	Liver cancer due to NASH	2	Percent	1990	0.002448284499750631	0.003259966714587055	0.001804081149225724
1	Deaths	65	High-income Asia Pacific	1	Male	25	50-69 years	996	Liver cancer due to NASH	3	Rate	1990	2.735130488446033	3.709690463945139	2.049746374339913
1	Deaths	65	High-income Asia Pacific	2	Female	25	50-69 years	996	Liver cancer due to NASH	3	Rate	1990	1.5692311370712784	2.1461265261750158	1.0751357039052012
1	Deaths	65	High-income Asia Pacific	3	Both	25	50-69 years	996	Liver cancer due to NASH	3	Rate	1990	2.1238604144647146	2.8288801413413194	1.5659455623425727
1	Deaths	65	High-income Asia Pacific	1	Male	26	70+ years	996	Liver cancer due to NASH	1	Number	1990	243.09856891336457	329.050442437495	176.97019953912752
1	Deaths	65	High-income Asia Pacific	2	Female	26	70+ years	996	Liver cancer due to NASH	1	Number	1990	374.2354730648754	517.1544189128473	266.697295731255
1	Deaths	65	High-income Asia Pacific	3	Both	26	70+ years	996	Liver cancer due to NASH	1	Number	1990	617.3340419782401	832.0208414927457	454.0204726306921
1	Deaths	65	High-income Asia Pacific	1	Male	26	70+ years	996	Liver cancer due to NASH	2	Percent	1990	0.0008168309425785464	0.0011046452442748885	0.0005939188351455823
1	Deaths	65	High-income Asia Pacific	2	Female	26	70+ years	996	Liver cancer due to NASH	2	Percent	1990	0.0011231989456424603	0.0015514118013384428	0.0008009393477320352
1	Deaths	65	High-income Asia Pacific	3	Both	26	70+ years	996	Liver cancer due to NASH	2	Percent	1990	0.0009786557782130883	0.0013194913931537564	0.0007191905852383502
1	Deaths	65	High-income Asia Pacific	1	Male	26	70+ years	996	Liver cancer due to NASH	3	Rate	1990	5.6305052540572635	7.621271705858762	4.098879079258288
1	Deaths	65	High-income Asia Pacific	2	Female	26	70+ years	996	Liver cancer due to NASH	3	Rate	1990	5.393832625246308	7.453714513425747	3.8438915557607554
1	Deaths	65	High-income Asia Pacific	3	Both	26	70+ years	996	Liver cancer due to NASH	3	Rate	1990	5.484616583657733	7.391970950730152	4.033680380772182
1	Deaths	65	High-income Asia Pacific	1	Male	27	Age-standardized	996	Liver cancer due to NASH	3	Rate	1990	0.8362236834266634	1.0550443577233182	0.668255665249565
1	Deaths	65	High-income Asia Pacific	2	Female	27	Age-standardized	996	Liver cancer due to NASH	3	Rate	1990	0.5942589841536917	0.7721283636409335	0.45150857818899903
1	Deaths	65	High-income Asia Pacific	3	Both	27	Age-standardized	996	Liver cancer due to NASH	3	Rate	1990	0.7097882934239423	0.9078424129057149	0.5586989687669047
1	Deaths	65	High-income Asia Pacific	1	Male	30	80-84 years	996	Liver cancer due to NASH	1	Number	1990	46.25318273049587	68.49783905891947	32.444495603807404
1	Deaths	65	High-income Asia Pacific	2	Female	30	80-84 years	996	Liver cancer due to NASH	1	Number	1990	85.65982326161436	126.86782309816711	56.80057526277398
1	Deaths	65	High-income Asia Pacific	3	Both	30	80-84 years	996	Liver cancer due to NASH	1	Number	1990	131.91300599211033	186.87620478673318	89.40671499855797
1	Deaths	65	High-income Asia Pacific	1	Male	30	80-84 years	996	Liver cancer due to NASH	2	Percent	1990	0.0006097218505627962	0.0009029569037029002	0.0004272732439107666
1	Deaths	65	High-income Asia Pacific	2	Female	30	80-84 years	996	Liver cancer due to NASH	2	Percent	1990	0.0010068730591911977	0.0014901847396794783	0.000668570240611142
1	Deaths	65	High-income Asia Pacific	3	Both	30	80-84 years	996	Liver cancer due to NASH	2	Percent	1990	0.0008196685775284989	0.0011599187153657179	0.0005564858642119942
1	Deaths	65	High-income Asia Pacific	1	Male	30	80-84 years	996	Liver cancer due to NASH	3	Rate	1990	6.187069010517839	9.162631246334898	4.339946387729307
1	Deaths	65	High-income Asia Pacific	2	Female	30	80-84 years	996	Liver cancer due to NASH	3	Rate	1990	6.539556448550164	9.685512519927464	4.336345256125291
1	Deaths	65	High-income Asia Pacific	3	Both	30	80-84 years	996	Liver cancer due to NASH	3	Rate	1990	6.411479507095283	9.082902389666883	4.345510260332081
1	Deaths	65	High-income Asia Pacific	1	Male	31	85-89 years	996	Liver cancer due to NASH	1	Number	1990	16.27650438378636	21.19577590523342	11.882653043486652
1	Deaths	65	High-income Asia Pacific	2	Female	31	85-89 years	996	Liver cancer due to NASH	1	Number	1990	41.0929922137572	59.28086252709884	26.664986231843592
1	Deaths	65	High-income Asia Pacific	3	Both	31	85-89 years	996	Liver cancer due to NASH	1	Number	1990	57.36949659754359	79.8871225356113	39.73699906296824
1	Deaths	65	High-income Asia Pacific	1	Male	31	85-89 years	996	Liver cancer due to NASH	2	Percent	1990	0.00033242203349435917	0.00043347146337858095	0.0002427531720724508
1	Deaths	65	High-income Asia Pacific	2	Female	31	85-89 years	996	Liver cancer due to NASH	2	Percent	1990	0.000553495584458026	0.000796485184723271	0.00035904244977179566
1	Deaths	65	High-income Asia Pacific	3	Both	31	85-89 years	996	Liver cancer due to NASH	2	Percent	1990	0.000465638511918151	0.0006481915745357472	0.0003225186461967837
1	Deaths	65	High-income Asia Pacific	1	Male	31	85-89 years	996	Liver cancer due to NASH	3	Rate	1990	5.514507263317084	7.181164789749543	4.025862984502849
1	Deaths	65	High-income Asia Pacific	2	Female	31	85-89 years	996	Liver cancer due to NASH	3	Rate	1990	6.585331743790984	9.500017515597703	4.273180676814334
1	Deaths	65	High-income Asia Pacific	3	Both	31	85-89 years	996	Liver cancer due to NASH	3	Rate	1990	6.241473973733928	8.691263227222747	4.3231588240295835
1	Deaths	65	High-income Asia Pacific	1	Male	32	90-94 years	996	Liver cancer due to NASH	1	Number	1990	4.457975978944011	6.268668596600259	3.0166700346658812
1	Deaths	65	High-income Asia Pacific	2	Female	32	90-94 years	996	Liver cancer due to NASH	1	Number	1990	12.814316694611946	18.813900723670546	7.909657379106403
1	Deaths	65	High-income Asia Pacific	3	Both	32	90-94 years	996	Liver cancer due to NASH	1	Number	1990	17.272292673555953	24.49762577294322	11.198731323048312
1	Deaths	65	High-income Asia Pacific	1	Male	32	90-94 years	996	Liver cancer due to NASH	2	Percent	1990	0.0002333035634385113	0.00032785032508380804	0.0001579916668815749
1	Deaths	65	High-income Asia Pacific	2	Female	32	90-94 years	996	Liver cancer due to NASH	2	Percent	1990	0.0003263917351938516	0.0004789589871856946	0.0002012687378280342
1	Deaths	65	High-income Asia Pacific	3	Both	32	90-94 years	996	Liver cancer due to NASH	2	Percent	1990	0.0002959181779702667	0.00041954019676423087	0.00019168172442898912
1	Deaths	65	High-income Asia Pacific	1	Male	32	90-94 years	996	Liver cancer due to NASH	3	Rate	1990	5.7027169311008254	8.018985008026066	3.858974423255791
1	Deaths	65	High-income Asia Pacific	2	Female	32	90-94 years	996	Liver cancer due to NASH	3	Rate	1990	6.340332325540209	9.308836808906799	3.9135802212366513
1	Deaths	65	High-income Asia Pacific	3	Both	32	90-94 years	996	Liver cancer due to NASH	3	Rate	1990	6.162495646225842	8.74038641087663	3.995539811990122
1	Deaths	65	High-income Asia Pacific	1	Male	37	20+ years	996	Liver cancer due to NASH	1	Number	1990	749.6263436576758	957.8225010514915	601.6238942603475
1	Deaths	65	High-income Asia Pacific	2	Female	37	20+ years	996	Liver cancer due to NASH	1	Number	1990	684.6407238166028	893.4829582276071	516.6187226618576
1	Deaths	65	High-income Asia Pacific	3	Both	37	20+ years	996	Liver cancer due to NASH	1	Number	1990	1434.2670674742783	1833.1603205098443	1129.9960317322177
1	Deaths	65	High-income Asia Pacific	1	Male	37	20+ years	996	Liver cancer due to NASH	2	Percent	1990	0.0013253421018648496	0.0016929850804424582	0.0010622088937069837
1	Deaths	65	High-income Asia Pacific	2	Female	37	20+ years	996	Liver cancer due to NASH	2	Percent	1990	0.0014582490110886868	0.0018980267990603276	0.0011018735625199967
1	Deaths	65	High-income Asia Pacific	3	Both	37	20+ years	996	Liver cancer due to NASH	2	Percent	1990	0.0013856300429926141	0.0017696880252932412	0.001092011228796581
1	Deaths	65	High-income Asia Pacific	1	Male	37	20+ years	996	Liver cancer due to NASH	3	Rate	1990	1.2519892571846254	1.5997082970096315	1.0048028045603243
1	Deaths	65	High-income Asia Pacific	2	Female	37	20+ years	996	Liver cancer due to NASH	3	Rate	1990	1.0836602871346674	1.4142191157799509	0.8177123765264953
1	Deaths	65	High-income Asia Pacific	3	Both	37	20+ years	996	Liver cancer due to NASH	3	Rate	1990	1.1655651385643537	1.4897279672943813	0.9182975829058776
1	Deaths	65	High-income Asia Pacific	1	Male	41	50-74 years	996	Liver cancer due to NASH	1	Number	1990	539.8886984852796	709.7942864586219	407.83188787905283
1	Deaths	65	High-income Asia Pacific	2	Female	41	50-74 years	996	Liver cancer due to NASH	1	Number	1990	395.2206481305638	527.4466742804774	283.61656472146024
1	Deaths	65	High-income Asia Pacific	3	Both	41	50-74 years	996	Liver cancer due to NASH	1	Number	1990	935.1093466158447	1220.689357216681	701.9248969291867
1	Deaths	65	High-income Asia Pacific	1	Male	41	50-74 years	996	Liver cancer due to NASH	2	Percent	1990	0.002062199885674411	0.002709119380777072	0.0015506987602863865
1	Deaths	65	High-income Asia Pacific	2	Female	41	50-74 years	996	Liver cancer due to NASH	2	Percent	1990	0.0025987732415399672	0.00346329371519373	0.0018595924268741033
1	Deaths	65	High-income Asia Pacific	3	Both	41	50-74 years	996	Liver cancer due to NASH	2	Percent	1990	0.002259369014149976	0.002948725507776141	0.0016964653195269501
1	Deaths	65	High-income Asia Pacific	1	Male	41	50-74 years	996	Liver cancer due to NASH	3	Rate	1990	2.99009151662884	3.931087797255325	2.2587149380588993
1	Deaths	65	High-income Asia Pacific	2	Female	41	50-74 years	996	Liver cancer due to NASH	3	Rate	1990	1.9241040748181442	2.5678372322720313	1.380767402836219
1	Deaths	65	High-income Asia Pacific	3	Both	41	50-74 years	996	Liver cancer due to NASH	3	Rate	1990	2.4227872639139774	3.1627003179499655	1.8186265666776624
1	Deaths	65	High-income Asia Pacific	1	Male	157	25+ years	996	Liver cancer due to NASH	1	Number	1990	748.9257750224184	957.0615606111119	600.9831861044239
1	Deaths	65	High-income Asia Pacific	2	Female	157	25+ years	996	Liver cancer due to NASH	1	Number	1990	683.6730615473467	892.5357554180024	515.8413150942112
1	Deaths	65	High-income Asia Pacific	3	Both	157	25+ years	996	Liver cancer due to NASH	1	Number	1990	1432.598836569763	1831.5534615026945	1128.6195236353922
1	Deaths	65	High-income Asia Pacific	1	Male	157	25+ years	996	Liver cancer due to NASH	2	Percent	1990	0.0013403477738571181	0.001712394058404501	0.0010738936482774192
1	Deaths	65	High-income Asia Pacific	2	Female	157	25+ years	996	Liver cancer due to NASH	2	Percent	1990	0.0014651234163964445	0.0019076989652755476	0.0011069707805658104
1	Deaths	65	High-income Asia Pacific	3	Both	157	25+ years	996	Liver cancer due to NASH	2	Percent	1990	0.0013971355958629045	0.0017848761329900366	0.0011009711524385076
1	Deaths	65	High-income Asia Pacific	1	Male	157	25+ years	996	Liver cancer due to NASH	3	Rate	1990	1.4198825048200512	1.8144855088033496	1.1393993104525515
1	Deaths	65	High-income Asia Pacific	2	Female	157	25+ years	996	Liver cancer due to NASH	3	Rate	1990	1.212167944346936	1.5824862682939795	0.9145984267857066
1	Deaths	65	High-income Asia Pacific	3	Both	157	25+ years	996	Liver cancer due to NASH	3	Rate	1990	1.3125471187321471	1.678069364104349	1.034041258500174
1	Deaths	65	High-income Asia Pacific	1	Male	158	<20 years	996	Liver cancer due to NASH	1	Number	1990	0.98322586397565	1.5807213795127018	0.646876168133963
1	Deaths	65	High-income Asia Pacific	2	Female	158	<20 years	996	Liver cancer due to NASH	1	Number	1990	1.0519103053809582	1.7654118985531237	0.5982734325820657
1	Deaths	65	High-income Asia Pacific	3	Both	158	<20 years	996	Liver cancer due to NASH	1	Number	1990	2.035136169356607	3.1391097320396235	1.3003652528585898
1	Deaths	65	High-income Asia Pacific	1	Male	158	<20 years	996	Liver cancer due to NASH	2	Percent	1990	4.962038791860888e-05	8.011890893269901e-05	3.226299116810793e-05
1	Deaths	65	High-income Asia Pacific	2	Female	158	<20 years	996	Liver cancer due to NASH	2	Percent	1990	8.417918663888261e-05	0.00014260238747738877	4.817962049924748e-05
1	Deaths	65	High-income Asia Pacific	3	Both	158	<20 years	996	Liver cancer due to NASH	2	Percent	1990	6.298769017362054e-05	9.710359071116146e-05	4.055569786738311e-05
1	Deaths	65	High-income Asia Pacific	1	Male	158	<20 years	996	Liver cancer due to NASH	3	Rate	1990	0.0037997631937160786	0.006108837386667048	0.002499910086405534
1	Deaths	65	High-income Asia Pacific	2	Female	158	<20 years	996	Liver cancer due to NASH	3	Rate	1990	0.004302162318660617	0.007220281527824492	0.0024468525545798874
1	Deaths	65	High-income Asia Pacific	3	Both	158	<20 years	996	Liver cancer due to NASH	3	Rate	1990	0.004043848834842516	0.006237462349442868	0.002583847013197316
1	Deaths	65	High-income Asia Pacific	1	Male	159	10-24 years	996	Liver cancer due to NASH	1	Number	1990	1.6837944992339173	2.5559174025666036	1.1435213352319316
1	Deaths	65	High-income Asia Pacific	2	Female	159	10-24 years	996	Liver cancer due to NASH	1	Number	1990	2.0195725746374493	3.1915138335453395	1.1742600335903692
1	Deaths	65	High-income Asia Pacific	3	Both	159	10-24 years	996	Liver cancer due to NASH	1	Number	1990	3.703367073871368	5.5258888831718025	2.4345077733738827
1	Deaths	65	High-income Asia Pacific	1	Male	159	10-24 years	996	Liver cancer due to NASH	2	Percent	1990	0.00011136576046656354	0.00016960383257042379	7.53541310887045e-05
1	Deaths	65	High-income Asia Pacific	2	Female	159	10-24 years	996	Liver cancer due to NASH	2	Percent	1990	0.0003143273862496778	0.0004965952753362664	0.00018186389446127503
1	Deaths	65	High-income Asia Pacific	3	Both	159	10-24 years	996	Liver cancer due to NASH	2	Percent	1990	0.00017189577764411648	0.0002563631327652585	0.00011269789827936144
1	Deaths	65	High-income Asia Pacific	1	Male	159	10-24 years	996	Liver cancer due to NASH	3	Rate	1990	0.007791753705288913	0.011827499674646517	0.00529164135226963
1	Deaths	65	High-income Asia Pacific	2	Female	159	10-24 years	996	Liver cancer due to NASH	3	Rate	1990	0.00984284407703052	0.015554565073707257	0.005723022069951365
1	Deaths	65	High-income Asia Pacific	3	Both	159	10-24 years	996	Liver cancer due to NASH	3	Rate	1990	0.008790721312923824	0.013116860470265803	0.005778816666829796
1	Deaths	65	High-income Asia Pacific	1	Male	160	85+ years	996	Liver cancer due to NASH	1	Number	1990	21.3175149029958	28.053403032519693	15.456658368606439
1	Deaths	65	High-income Asia Pacific	2	Female	160	85+ years	996	Liver cancer due to NASH	1	Number	1990	55.82031332055498	80.54944642556296	36.2459798139946
1	Deaths	65	High-income Asia Pacific	3	Both	160	85+ years	996	Liver cancer due to NASH	1	Number	1990	77.13782822355078	108.29591697312435	52.65437857858699
1	Deaths	65	High-income Asia Pacific	1	Male	160	85+ years	996	Liver cancer due to NASH	2	Percent	1990	0.00029547362602375734	0.00038863584391790926	0.00021415002571361472
1	Deaths	65	High-income Asia Pacific	2	Female	160	85+ years	996	Liver cancer due to NASH	2	Percent	1990	0.0004490334347755639	0.0006470195689371598	0.0002914592969539489
1	Deaths	65	High-income Asia Pacific	3	Both	160	85+ years	996	Liver cancer due to NASH	2	Percent	1990	0.00039264076912867533	0.0005510939123085638	0.0002681631622536437
1	Deaths	65	High-income Asia Pacific	1	Male	160	85+ years	996	Liver cancer due to NASH	3	Rate	1990	5.505330511768686	7.244899622524521	3.9917416881794003
1	Deaths	65	High-income Asia Pacific	2	Female	160	85+ years	996	Liver cancer due to NASH	3	Rate	1990	6.43917262268023	9.291810800433822	4.181168234585138
1	Deaths	65	High-income Asia Pacific	3	Both	160	85+ years	996	Liver cancer due to NASH	3	Rate	1990	6.150840080615487	8.635333428818669	4.198571176290841
1	Deaths	65	High-income Asia Pacific	1	Male	162	10-19 years	996	Liver cancer due to NASH	1	Number	1990	0.98322586397565	1.5807213795127018	0.646876168133963
1	Deaths	65	High-income Asia Pacific	2	Female	162	10-19 years	996	Liver cancer due to NASH	1	Number	1990	1.0519103053809582	1.7654118985531237	0.5982734325820657
1	Deaths	65	High-income Asia Pacific	3	Both	162	10-19 years	996	Liver cancer due to NASH	1	Number	1990	2.035136169356607	3.1391097320396235	1.3003652528585898
1	Deaths	65	High-income Asia Pacific	1	Male	162	10-19 years	996	Liver cancer due to NASH	2	Percent	1990	0.00011896458708542256	0.0001928740275699663	7.779316265185533e-05
1	Deaths	65	High-income Asia Pacific	2	Female	162	10-19 years	996	Liver cancer due to NASH	2	Percent	1990	0.00029537973104523245	0.0004980831693832873	0.00017062519568337062
1	Deaths	65	High-income Asia Pacific	3	Both	162	10-19 years	996	Liver cancer due to NASH	2	Percent	1990	0.0001720949123092304	0.0002648620493340599	0.00010918786493492735
1	Deaths	65	High-income Asia Pacific	1	Male	162	10-19 years	996	Liver cancer due to NASH	3	Rate	1990	0.00678988259232058	0.010916019371850112	0.004467145743746025
1	Deaths	65	High-income Asia Pacific	2	Female	162	10-19 years	996	Liver cancer due to NASH	3	Rate	1990	0.0076555480369161965	0.01284823955538892	0.004354088917005164
1	Deaths	65	High-income Asia Pacific	3	Both	162	10-19 years	996	Liver cancer due to NASH	3	Rate	1990	0.007211361967934194	0.011123214689835327	0.004607752871815033
1	Deaths	65	High-income Asia Pacific	1	Male	169	10 to 54 years	996	Liver cancer due to NASH	1	Number	1990	133.4104633219655	190.98862764697637	94.06067153955365
1	Deaths	65	High-income Asia Pacific	2	Female	169	10 to 54 years	996	Liver cancer due to NASH	1	Number	1990	62.657202233109196	91.25723957690317	41.563536107647934
1	Deaths	65	High-income Asia Pacific	3	Both	169	10 to 54 years	996	Liver cancer due to NASH	1	Number	1990	196.06766555507457	274.8968504301482	139.70463485716434
1	Deaths	65	High-income Asia Pacific	1	Male	169	10 to 54 years	996	Liver cancer due to NASH	2	Percent	1990	0.0011553252608798915	0.001650721290650538	0.0008141947627295836
1	Deaths	65	High-income Asia Pacific	2	Female	169	10 to 54 years	996	Liver cancer due to NASH	2	Percent	1990	0.0011644577590618971	0.0016942194541625846	0.0007716234446643653
1	Deaths	65	High-income Asia Pacific	3	Both	169	10 to 54 years	996	Liver cancer due to NASH	2	Percent	1990	0.0011582267891712004	0.0016247452959777882	0.0008255955256106942
1	Deaths	65	High-income Asia Pacific	1	Male	169	10 to 54 years	996	Liver cancer due to NASH	3	Rate	1990	0.22628355038430403	0.32394449184007934	0.1595405800828043
1	Deaths	65	High-income Asia Pacific	2	Female	169	10 to 54 years	996	Liver cancer due to NASH	3	Rate	1990	0.10925564138742544	0.15912565333075115	0.07247452222453236
1	Deaths	65	High-income Asia Pacific	3	Both	169	10 to 54 years	996	Liver cancer due to NASH	3	Rate	1990	0.16857860335176642	0.23635578554025594	0.1201177774994921
1	Deaths	65	High-income Asia Pacific	1	Male	197	15-39 years	996	Liver cancer due to NASH	1	Number	1990	11.987822958475482	18.557335404803027	7.908646701473547
1	Deaths	65	High-income Asia Pacific	2	Female	197	15-39 years	996	Liver cancer due to NASH	1	Number	1990	8.487043761381832	13.085512089831894	5.324084255214293
1	Deaths	65	High-income Asia Pacific	3	Both	197	15-39 years	996	Liver cancer due to NASH	1	Number	1990	20.474866719857335	29.886327874515846	14.015751325580561
1	Deaths	65	High-income Asia Pacific	1	Male	197	15-39 years	996	Liver cancer due to NASH	2	Percent	1990	0.00030214404225554256	0.0004671829553908367	0.00019921479638490528
1	Deaths	65	High-income Asia Pacific	2	Female	197	15-39 years	996	Liver cancer due to NASH	2	Percent	1990	0.0004705764216351618	0.0007263442891803785	0.00029505584545610087
1	Deaths	65	High-income Asia Pacific	3	Both	197	15-39 years	996	Liver cancer due to NASH	2	Percent	1990	0.0003547811147974802	0.0005172593967136571	0.00024294056724960715
1	Deaths	65	High-income Asia Pacific	1	Male	197	15-39 years	996	Liver cancer due to NASH	3	Rate	1990	0.03491063508916138	0.05404220322474984	0.023031361073700303
1	Deaths	65	High-income Asia Pacific	2	Female	197	15-39 years	996	Liver cancer due to NASH	3	Rate	1990	0.02559681853505428	0.039465741878907244	0.016057371963388006
1	Deaths	65	High-income Asia Pacific	3	Both	197	15-39 years	996	Liver cancer due to NASH	3	Rate	1990	0.030335277699681574	0.0442791676205592	0.020765542186353673
1	Deaths	65	High-income Asia Pacific	1	Male	228	55+ years	996	Liver cancer due to NASH	1	Number	1990	617.1991061996855	802.7075738072433	480.37739553249054
1	Deaths	65	High-income Asia Pacific	2	Female	228	55+ years	996	Liver cancer due to NASH	1	Number	1990	623.0354318888747	817.2950046054459	472.6580180026308
1	Deaths	65	High-income Asia Pacific	3	Both	228	55+ years	996	Liver cancer due to NASH	1	Number	1990	1240.2345380885592	1592.9507219986435	960.4034530628583
1	Deaths	65	High-income Asia Pacific	1	Male	228	55+ years	996	Liver cancer due to NASH	2	Percent	1990	0.0013464221171658108	0.0017510220508206117	0.0010460130587470087
1	Deaths	65	High-income Asia Pacific	2	Female	228	55+ years	996	Liver cancer due to NASH	2	Percent	1990	0.0014860783755538851	0.0019473011053533853	0.0011273304972962282
1	Deaths	65	High-income Asia Pacific	3	Both	228	55+ years	996	Liver cancer due to NASH	2	Percent	1990	0.0014131401562500704	0.0018177161165118323	0.0010933281968633786
1	Deaths	65	High-income Asia Pacific	1	Male	228	55+ years	996	Liver cancer due to NASH	3	Rate	1990	4.008212329796195	5.212940787237689	3.119665243173186
1	Deaths	65	High-income Asia Pacific	2	Female	228	55+ years	996	Liver cancer due to NASH	3	Rate	1990	3.1836469987235185	4.176293442245104	2.4152338750215363
1	Deaths	65	High-income Asia Pacific	3	Both	228	55+ years	996	Liver cancer due to NASH	3	Rate	1990	3.546746793139321	4.555422939265241	2.746502990087987
1	Deaths	65	High-income Asia Pacific	1	Male	232	65-74 years	996	Liver cancer due to NASH	1	Number	1990	210.75142778969635	295.0635159957324	146.57002899649686
1	Deaths	65	High-income Asia Pacific	2	Female	232	65-74 years	996	Liver cancer due to NASH	1	Number	1990	223.61720551805058	315.9396108196532	153.33081126205443
1	Deaths	65	High-income Asia Pacific	3	Both	232	65-74 years	996	Liver cancer due to NASH	1	Number	1990	434.3686333077471	610.8299997790261	298.45276998981996
1	Deaths	65	High-income Asia Pacific	1	Male	232	65-74 years	996	Liver cancer due to NASH	2	Percent	1990	0.0016773341212312969	0.00234308820888662	0.0011646400956026024
1	Deaths	65	High-income Asia Pacific	2	Female	232	65-74 years	996	Liver cancer due to NASH	2	Percent	1990	0.0025465423583997406	0.003599310071044236	0.0017441595138219241
1	Deaths	65	High-income Asia Pacific	3	Both	232	65-74 years	996	Liver cancer due to NASH	2	Percent	1990	0.002034909557975351	0.0028589174504588693	0.00139917456800374
1	Deaths	65	High-income Asia Pacific	1	Male	232	65-74 years	996	Liver cancer due to NASH	3	Rate	1990	4.72411533236557	6.614019627558987	3.2854521011291036
1	Deaths	65	High-income Asia Pacific	2	Female	232	65-74 years	996	Liver cancer due to NASH	3	Rate	1990	3.6347733670703493	5.135422743296685	2.4923071005894397
1	Deaths	65	High-income Asia Pacific	3	Both	232	65-74 years	996	Liver cancer due to NASH	3	Rate	1990	4.092664170998986	5.755300597167574	2.8120514807231425
1	Deaths	65	High-income Asia Pacific	1	Male	234	75+ years	996	Liver cancer due to NASH	1	Number	1990	146.90336680793698	203.7870403691944	106.7250806831935
1	Deaths	65	High-income Asia Pacific	2	Female	234	75+ years	996	Liver cancer due to NASH	1	Number	1990	259.57257666159006	365.872890311234	185.64475685120334
1	Deaths	65	High-income Asia Pacific	3	Both	234	75+ years	996	Liver cancer due to NASH	1	Number	1990	406.47594346952695	565.6304539021495	297.66325861213954
1	Deaths	65	High-income Asia Pacific	1	Male	234	75+ years	996	Liver cancer due to NASH	2	Percent	1990	0.0006383770602723601	0.0008851940667235184	0.00046319651084230967
1	Deaths	65	High-income Asia Pacific	2	Female	234	75+ years	996	Liver cancer due to NASH	2	Percent	1990	0.000918460076389024	0.0012951961731869695	0.0006581561973945962
1	Deaths	65	High-income Asia Pacific	3	Both	234	75+ years	996	Liver cancer due to NASH	2	Percent	1990	0.0007927577736188559	0.0011032050338645825	0.0005797946826812963
1	Deaths	65	High-income Asia Pacific	1	Male	234	75+ years	996	Liver cancer due to NASH	3	Rate	1990	5.914879165764397	8.20522868552398	4.297151045032678
1	Deaths	65	High-income Asia Pacific	2	Female	234	75+ years	996	Liver cancer due to NASH	3	Rate	1990	6.0699078404697575	8.555660054994219	4.341161842463479
1	Deaths	65	High-income Asia Pacific	3	Both	234	75+ years	996	Liver cancer due to NASH	3	Rate	1990	6.01295037200174	8.367304148865133	4.403297243929753
1	Deaths	65	High-income Asia Pacific	1	Male	235	95+ years	996	Liver cancer due to NASH	1	Number	1990	0.583034540265407	0.8624149418267302	0.3679570560214454
1	Deaths	65	High-income Asia Pacific	2	Female	235	95+ years	996	Liver cancer due to NASH	1	Number	1990	1.9130044121858427	3.2421778038930755	0.9943831735696183
1	Deaths	65	High-income Asia Pacific	3	Both	235	95+ years	996	Liver cancer due to NASH	1	Number	1990	2.4960389524512494	4.120273192857528	1.3769670490526744
1	Deaths	65	High-income Asia Pacific	1	Male	235	95+ years	996	Liver cancer due to NASH	2	Percent	1990	0.00014305621022203883	0.00021142441303453722	9.039436917151138e-05
1	Deaths	65	High-income Asia Pacific	2	Female	235	95+ years	996	Liver cancer due to NASH	2	Percent	1990	0.00017698314586557607	0.0002995507843784397	9.213502398059747e-05
1	Deaths	65	High-income Asia Pacific	3	Both	235	95+ years	996	Liver cancer due to NASH	2	Percent	1990	0.00016769327478120358	0.00027696342515255885	9.25328394344713e-05
1	Deaths	65	High-income Asia Pacific	1	Male	235	95+ years	996	Liver cancer due to NASH	3	Rate	1990	4.198981112970114	6.211062642404003	2.6500054832339885
1	Deaths	65	High-income Asia Pacific	2	Female	235	95+ years	996	Liver cancer due to NASH	3	Rate	1990	4.6921254511691295	7.952258182969876	2.438975345377862
1	Deaths	65	High-income Asia Pacific	3	Both	235	95+ years	996	Liver cancer due to NASH	3	Rate	1990	4.566843310118855	7.538601129675659	2.519348806654138
1	Deaths	65	High-income Asia Pacific	1	Male	243	75-84 years	996	Liver cancer due to NASH	1	Number	1990	125.5858519049412	177.67871434768762	88.88244930748827
1	Deaths	65	High-income Asia Pacific	2	Female	243	75-84 years	996	Liver cancer due to NASH	1	Number	1990	203.75226334103482	295.619365417251	143.19580216394195
1	Deaths	65	High-income Asia Pacific	3	Both	243	75-84 years	996	Liver cancer due to NASH	1	Number	1990	329.3381152459764	464.31160316791045	235.06372410903944
1	Deaths	65	High-income Asia Pacific	1	Male	243	75-84 years	996	Liver cancer due to NASH	2	Percent	1990	0.0007949809981299083	0.0011253362907104195	0.0005626336452621417
1	Deaths	65	High-income Asia Pacific	2	Female	243	75-84 years	996	Liver cancer due to NASH	2	Percent	1990	0.0012870839068794121	0.0018662632768977905	0.0009050899220167633
1	Deaths	65	High-income Asia Pacific	3	Both	243	75-84 years	996	Liver cancer due to NASH	2	Percent	1990	0.0010412917085925212	0.0014695536425988096	0.0007435143398347999
1	Deaths	65	High-income Asia Pacific	1	Male	243	75-84 years	996	Liver cancer due to NASH	3	Rate	1990	5.990524617824123	8.47538712536524	4.239749084730017
1	Deaths	65	High-income Asia Pacific	2	Female	243	75-84 years	996	Liver cancer due to NASH	3	Rate	1990	5.97601992712388	8.670466720756249	4.199909012936408
1	Deaths	65	High-income Asia Pacific	3	Both	243	75-84 years	996	Liver cancer due to NASH	3	Rate	1990	5.981542679117215	8.432973719679802	4.269301465517615
1	Deaths	65	High-income Asia Pacific	1	Male	284	20-54 years	996	Liver cancer due to NASH	1	Number	1990	132.42723745798975	189.9513886769841	92.94934738261745
1	Deaths	65	High-income Asia Pacific	2	Female	284	20-54 years	996	Liver cancer due to NASH	1	Number	1990	61.6052919277282	90.35035088694008	40.629342499966214
1	Deaths	65	High-income Asia Pacific	3	Both	284	20-54 years	996	Liver cancer due to NASH	1	Number	1990	194.03252938571774	273.1533429471215	137.95093580165116
1	Deaths	65	High-income Asia Pacific	1	Male	284	20-54 years	996	Liver cancer due to NASH	2	Percent	1990	0.0012352116869058603	0.0017704687576032046	0.0008683368178439773
1	Deaths	65	High-income Asia Pacific	2	Female	284	20-54 years	996	Liver cancer due to NASH	2	Percent	1990	0.0012260633875565614	0.001798113142436338	0.0008068390177538926
1	Deaths	65	High-income Asia Pacific	3	Both	284	20-54 years	996	Liver cancer due to NASH	2	Percent	1990	0.001232290605307349	0.0017363677272908126	0.0008752989398173915
1	Deaths	65	High-income Asia Pacific	1	Male	284	20-54 years	996	Liver cancer due to NASH	3	Rate	1990	0.29774681033032185	0.4270829867181144	0.20898549450024526
1	Deaths	65	High-income Asia Pacific	2	Female	284	20-54 years	996	Liver cancer due to NASH	3	Rate	1990	0.14126844169488503	0.20718436480031097	0.09316803349932032
1	Deaths	65	High-income Asia Pacific	3	Both	284	20-54 years	996	Liver cancer due to NASH	3	Rate	1990	0.2202784133283044	0.31010153385210126	0.15661092164157087
1	Deaths	65	High-income Asia Pacific	1	Male	420	<70 years	996	Liver cancer due to NASH	1	Number	1990	507.5110006082867	675.8195340363668	383.92148888235585
1	Deaths	65	High-income Asia Pacific	2	Female	420	<70 years	996	Liver cancer due to NASH	1	Number	1990	311.4571610571081	416.0744597433255	218.85347879534788
1	Deaths	65	High-income Asia Pacific	3	Both	420	<70 years	996	Liver cancer due to NASH	1	Number	1990	818.9681616653946	1068.6251418916306	615.0285178151767
1	Deaths	65	High-income Asia Pacific	1	Male	420	<70 years	996	Liver cancer due to NASH	2	Percent	1990	0.0017632906303779931	0.0023425187943713656	0.001329556668079912
1	Deaths	65	High-income Asia Pacific	2	Female	420	<70 years	996	Liver cancer due to NASH	2	Percent	1990	0.002092827046149366	0.002801447081357031	0.0014671121627030308
1	Deaths	65	High-income Asia Pacific	3	Both	420	<70 years	996	Liver cancer due to NASH	2	Percent	1990	0.0018756106661869502	0.0024525128001285446	0.0014123608938938208
1	Deaths	65	High-income Asia Pacific	1	Male	420	<70 years	996	Liver cancer due to NASH	3	Rate	1990	0.6232231395197746	0.8299058961207051	0.4714553090348546
1	Deaths	65	High-income Asia Pacific	2	Female	420	<70 years	996	Liver cancer due to NASH	3	Rate	1990	0.38598718784014374	0.5156388445311302	0.2712239414965957
1	Deaths	65	High-income Asia Pacific	3	Both	420	<70 years	996	Liver cancer due to NASH	3	Rate	1990	0.5051482010123148	0.6591392599260016	0.37935607742531646
1	Deaths	138	North Africa and Middle East	1	Male	8	15-19 years	996	Liver cancer due to NASH	1	Number	1990	2.7921508946187283	5.3063743184580145	1.465859069712936
1	Deaths	138	North Africa and Middle East	2	Female	8	15-19 years	996	Liver cancer due to NASH	1	Number	1990	4.656971018499915	7.788073654440978	2.580170449813316
1	Deaths	138	North Africa and Middle East	3	Both	8	15-19 years	996	Liver cancer due to NASH	1	Number	1990	7.4491219131186455	12.821716110188357	4.048595462256135
1	Deaths	138	North Africa and Middle East	1	Male	8	15-19 years	996	Liver cancer due to NASH	2	Percent	1990	8.788085087274224e-05	0.00017043843368226252	4.6591481499929e-05
1	Deaths	138	North Africa and Middle East	2	Female	8	15-19 years	996	Liver cancer due to NASH	2	Percent	1990	0.0002374761509480848	0.0003997183069256099	0.0001297956676470767
1	Deaths	138	North Africa and Middle East	3	Both	8	15-19 years	996	Liver cancer due to NASH	2	Percent	1990	0.00014496773819223252	0.0002531628225631217	7.87375623980605e-05
1	Deaths	138	North Africa and Middle East	1	Male	8	15-19 years	996	Liver cancer due to NASH	3	Rate	1990	0.015024442970955282	0.028553370265148505	0.007887724133679727
1	Deaths	138	North Africa and Middle East	2	Female	8	15-19 years	996	Liver cancer due to NASH	3	Rate	1990	0.02630647692455451	0.043993569868355446	0.014574966030451076
1	Deaths	138	North Africa and Middle East	3	Both	8	15-19 years	996	Liver cancer due to NASH	3	Rate	1990	0.020528455983379962	0.03533437066399146	0.011157209495399646
1	Deaths	138	North Africa and Middle East	1	Male	9	20-24 years	996	Liver cancer due to NASH	1	Number	1990	2.539100058967925	4.857268199081128	1.3317163872164155
1	Deaths	138	North Africa and Middle East	2	Female	9	20-24 years	996	Liver cancer due to NASH	1	Number	1990	4.725822587606843	8.000381754425085	2.7163626033021453
1	Deaths	138	North Africa and Middle East	3	Both	9	20-24 years	996	Liver cancer due to NASH	1	Number	1990	7.264922646574767	11.918188663149374	4.18170688409782
1	Deaths	138	North Africa and Middle East	1	Male	9	20-24 years	996	Liver cancer due to NASH	2	Percent	1990	8.449939903988561e-05	0.0001620589469866558	4.432881808559152e-05
1	Deaths	138	North Africa and Middle East	2	Female	9	20-24 years	996	Liver cancer due to NASH	2	Percent	1990	0.0002422236111432233	0.0004071882974199249	0.00014044314809868538
1	Deaths	138	North Africa and Middle East	3	Both	9	20-24 years	996	Liver cancer due to NASH	2	Percent	1990	0.00014657768461521814	0.00023870998837081903	8.343201290312609e-05
1	Deaths	138	North Africa and Middle East	1	Male	9	20-24 years	996	Liver cancer due to NASH	3	Rate	1990	0.016196942410699567	0.030984558098044318	0.008495030967742437
1	Deaths	138	North Africa and Middle East	2	Female	9	20-24 years	996	Liver cancer due to NASH	3	Rate	1990	0.031135943957229992	0.05271028129483144	0.017896675597964106
1	Deaths	138	North Africa and Middle East	3	Both	9	20-24 years	996	Liver cancer due to NASH	3	Rate	1990	0.02354578951831084	0.03862713690893055	0.01355301286885153
1	Deaths	138	North Africa and Middle East	1	Male	10	25-29 years	996	Liver cancer due to NASH	1	Number	1990	2.2515093067725775	4.447977008716477	1.045242237931734
1	Deaths	138	North Africa and Middle East	2	Female	10	25-29 years	996	Liver cancer due to NASH	1	Number	1990	5.294264127640097	9.39418415100713	2.805095739092885
1	Deaths	138	North Africa and Middle East	3	Both	10	25-29 years	996	Liver cancer due to NASH	1	Number	1990	7.545773434412671	13.593593120798497	4.029879185868278
1	Deaths	138	North Africa and Middle East	1	Male	10	25-29 years	996	Liver cancer due to NASH	2	Percent	1990	8.885544045258261e-05	0.000178453043484309	4.118860182465256e-05
1	Deaths	138	North Africa and Middle East	2	Female	10	25-29 years	996	Liver cancer due to NASH	2	Percent	1990	0.00027960701926277597	0.0004896167605391849	0.00014986074842535552
1	Deaths	138	North Africa and Middle East	3	Both	10	25-29 years	996	Liver cancer due to NASH	2	Percent	1990	0.0001704137310822305	0.000305457335179973	9.157596886026845e-05
1	Deaths	138	North Africa and Middle East	1	Male	10	25-29 years	996	Liver cancer due to NASH	3	Rate	1990	0.016788097457240057	0.03316578407438845	0.007793717975776556
1	Deaths	138	North Africa and Middle East	2	Female	10	25-29 years	996	Liver cancer due to NASH	3	Rate	1990	0.04117905425071371	0.07306843962995707	0.021818176583879776
1	Deaths	138	North Africa and Middle East	3	Both	10	25-29 years	996	Liver cancer due to NASH	3	Rate	1990	0.028726067677245594	0.051749562766376926	0.015341380606053945
1	Deaths	138	North Africa and Middle East	1	Male	11	30-34 years	996	Liver cancer due to NASH	1	Number	1990	2.7882069547434325	5.091831381049336	1.4266956129516353
1	Deaths	138	North Africa and Middle East	2	Female	11	30-34 years	996	Liver cancer due to NASH	1	Number	1990	6.029229318022048	10.954955494723837	3.2538673412287156
1	Deaths	138	North Africa and Middle East	3	Both	11	30-34 years	996	Liver cancer due to NASH	1	Number	1990	8.817436272765475	15.273601240179902	4.810061680767972
1	Deaths	138	North Africa and Middle East	1	Male	11	30-34 years	996	Liver cancer due to NASH	2	Percent	1990	0.00011225471257518618	0.00020340423817853366	5.688796410959265e-05
1	Deaths	138	North Africa and Middle East	2	Female	11	30-34 years	996	Liver cancer due to NASH	2	Percent	1990	0.00033123781253715503	0.0005818843186190931	0.00017760064425242922
1	Deaths	138	North Africa and Middle East	3	Both	11	30-34 years	996	Liver cancer due to NASH	2	Percent	1990	0.00020485882281191518	0.0003546987545991752	0.00011198842372516096
1	Deaths	138	North Africa and Middle East	1	Male	11	30-34 years	996	Liver cancer due to NASH	3	Rate	1990	0.02449250735875905	0.0447282858102572	0.012532553489072918
1	Deaths	138	North Africa and Middle East	2	Female	11	30-34 years	996	Liver cancer due to NASH	3	Rate	1990	0.05646147602879074	0.10258905814263093	0.030471249839261506
1	Deaths	138	North Africa and Middle East	3	Both	11	30-34 years	996	Liver cancer due to NASH	3	Rate	1990	0.039965895509996525	0.06922909702356504	0.021802076769636553
1	Deaths	138	North Africa and Middle East	1	Male	12	35-39 years	996	Liver cancer due to NASH	1	Number	1990	4.067650371415576	7.652165756542455	2.0061778141526045
1	Deaths	138	North Africa and Middle East	2	Female	12	35-39 years	996	Liver cancer due to NASH	1	Number	1990	9.689753161617842	16.989247286426167	4.857359996794586
1	Deaths	138	North Africa and Middle East	3	Both	12	35-39 years	996	Liver cancer due to NASH	1	Number	1990	13.757403533033404	24.081182578831033	7.391010875209631
1	Deaths	138	North Africa and Middle East	1	Male	12	35-39 years	996	Liver cancer due to NASH	2	Percent	1990	0.00014950637964215917	0.00028625258995871705	7.304010439373238e-05
1	Deaths	138	North Africa and Middle East	2	Female	12	35-39 years	996	Liver cancer due to NASH	2	Percent	1990	0.0004948292391459606	0.0008785496595151893	0.0002436882279814556
1	Deaths	138	North Africa and Middle East	3	Both	12	35-39 years	996	Liver cancer due to NASH	2	Percent	1990	0.000294039135330477	0.0005024981101163772	0.0001558737051146352
1	Deaths	138	North Africa and Middle East	1	Male	12	35-39 years	996	Liver cancer due to NASH	3	Rate	1990	0.04300211928456863	0.08089666382354652	0.021208778973848437
1	Deaths	138	North Africa and Middle East	2	Female	12	35-39 years	996	Liver cancer due to NASH	3	Rate	1990	0.10889040354925664	0.1909198265591507	0.054585486483813415
1	Deaths	138	North Africa and Middle East	3	Both	12	35-39 years	996	Liver cancer due to NASH	3	Rate	1990	0.07494031056107849	0.13117673671506525	0.04026084202724487
1	Deaths	138	North Africa and Middle East	1	Male	13	40-44 years	996	Liver cancer due to NASH	1	Number	1990	7.046579941775438	13.062670649186085	3.38614432248781
1	Deaths	138	North Africa and Middle East	2	Female	13	40-44 years	996	Liver cancer due to NASH	1	Number	1990	12.174738729174006	22.216724485273428	5.797838237229373
1	Deaths	138	North Africa and Middle East	3	Both	13	40-44 years	996	Liver cancer due to NASH	1	Number	1990	19.22131867094943	34.926696131762014	9.794997175823688
1	Deaths	138	North Africa and Middle East	1	Male	13	40-44 years	996	Liver cancer due to NASH	2	Percent	1990	0.00022913595977076202	0.0004241946645715742	0.00011173295515158451
1	Deaths	138	North Africa and Middle East	2	Female	13	40-44 years	996	Liver cancer due to NASH	2	Percent	1990	0.0006129247086803674	0.001117184644091754	0.00028794102742305975
1	Deaths	138	North Africa and Middle East	3	Both	13	40-44 years	996	Liver cancer due to NASH	2	Percent	1990	0.00037979215079591894	0.000672238770561799	0.0001900315790311789
1	Deaths	138	North Africa and Middle East	1	Male	13	40-44 years	996	Liver cancer due to NASH	3	Rate	1990	0.09279457960721142	0.1720189143463082	0.0445912544086505
1	Deaths	138	North Africa and Middle East	2	Female	13	40-44 years	996	Liver cancer due to NASH	3	Rate	1990	0.17312775567365737	0.31592724362441665	0.08244667455287026
1	Deaths	138	North Africa and Middle East	3	Both	13	40-44 years	996	Liver cancer due to NASH	3	Rate	1990	0.13141911240350798	0.23879919392629664	0.06696990237132534
1	Deaths	138	North Africa and Middle East	1	Male	14	45-49 years	996	Liver cancer due to NASH	1	Number	1990	12.709905848931093	23.61888050314349	6.183009767991871
1	Deaths	138	North Africa and Middle East	2	Female	14	45-49 years	996	Liver cancer due to NASH	1	Number	1990	19.21664050125795	36.7044307292828	8.807488196737353
1	Deaths	138	North Africa and Middle East	3	Both	14	45-49 years	996	Liver cancer due to NASH	1	Number	1990	31.926546350189046	56.20496799328557	16.072831482740863
1	Deaths	138	North Africa and Middle East	1	Male	14	45-49 years	996	Liver cancer due to NASH	2	Percent	1990	0.00033690512232035835	0.0006325118728993851	0.0001678165882276603
1	Deaths	138	North Africa and Middle East	2	Female	14	45-49 years	996	Liver cancer due to NASH	2	Percent	1990	0.0007697893533909733	0.0014428676199535165	0.0003461254246458803
1	Deaths	138	North Africa and Middle East	3	Both	14	45-49 years	996	Liver cancer due to NASH	2	Percent	1990	0.0005092827733498757	0.0009001673019250314	0.000250416990548349
1	Deaths	138	North Africa and Middle East	1	Male	14	45-49 years	996	Liver cancer due to NASH	3	Rate	1990	0.2104659601174334	0.3911099280417629	0.10238573776259081
1	Deaths	138	North Africa and Middle East	2	Female	14	45-49 years	996	Liver cancer due to NASH	3	Rate	1990	0.33257492520946574	0.6352293109634926	0.1524277736330358
1	Deaths	138	North Africa and Middle East	3	Both	14	45-49 years	996	Liver cancer due to NASH	3	Rate	1990	0.2701729959967994	0.4756250308471046	0.13601361663780667
1	Deaths	138	North Africa and Middle East	1	Male	15	50-54 years	996	Liver cancer due to NASH	1	Number	1990	24.184484110650835	42.74768017018959	12.403780319398654
1	Deaths	138	North Africa and Middle East	2	Female	15	50-54 years	996	Liver cancer due to NASH	1	Number	1990	30.212423059173968	58.27398744867438	14.788750432507332
1	Deaths	138	North Africa and Middle East	3	Both	15	50-54 years	996	Liver cancer due to NASH	1	Number	1990	54.39690716982481	98.05168708580665	28.840565606545496
1	Deaths	138	North Africa and Middle East	1	Male	15	50-54 years	996	Liver cancer due to NASH	2	Percent	1990	0.0004551932100648547	0.0007901068987196772	0.0002387123032735251
1	Deaths	138	North Africa and Middle East	2	Female	15	50-54 years	996	Liver cancer due to NASH	2	Percent	1990	0.0008728911648474467	0.001716393607144115	0.0004248516644101106
1	Deaths	138	North Africa and Middle East	3	Both	15	50-54 years	996	Liver cancer due to NASH	2	Percent	1990	0.0006199800106796042	0.0011591981545609506	0.0003321394112002482
1	Deaths	138	North Africa and Middle East	1	Male	15	50-54 years	996	Liver cancer due to NASH	3	Rate	1990	0.4656318970664031	0.8230352701245853	0.23881409810073
1	Deaths	138	North Africa and Middle East	2	Female	15	50-54 years	996	Liver cancer due to NASH	3	Rate	1990	0.607142736338146	1.1710622523597845	0.2971917342421835
1	Deaths	138	North Africa and Middle East	3	Both	15	50-54 years	996	Liver cancer due to NASH	3	Rate	1990	0.5348724416274591	0.9641199841297139	0.2835827356090399
1	Deaths	138	North Africa and Middle East	1	Male	16	55-59 years	996	Liver cancer due to NASH	1	Number	1990	38.35035688836659	69.0923612752134	19.69280228904864
1	Deaths	138	North Africa and Middle East	2	Female	16	55-59 years	996	Liver cancer due to NASH	1	Number	1990	38.931743555425705	82.3025014004194	18.34926658059961
1	Deaths	138	North Africa and Middle East	3	Both	16	55-59 years	996	Liver cancer due to NASH	1	Number	1990	77.28210044379236	146.18401833332354	39.839649964679495
1	Deaths	138	North Africa and Middle East	1	Male	16	55-59 years	996	Liver cancer due to NASH	2	Percent	1990	0.00053988384839399	0.0009704666943268094	0.00028023624616743464
1	Deaths	138	North Africa and Middle East	2	Female	16	55-59 years	996	Liver cancer due to NASH	2	Percent	1990	0.0008938223509482662	0.0018617299688214923	0.00041950211540856653
1	Deaths	138	North Africa and Middle East	3	Both	16	55-59 years	996	Liver cancer due to NASH	2	Percent	1990	0.0006744058014837958	0.0012561535064365113	0.00034716146912464193
1	Deaths	138	North Africa and Middle East	1	Male	16	55-59 years	996	Liver cancer due to NASH	3	Rate	1990	0.8487425469347335	1.529102502309386	0.43582695252985865
1	Deaths	138	North Africa and Middle East	2	Female	16	55-59 years	996	Liver cancer due to NASH	3	Rate	1990	0.9115321867781347	1.9269976689338242	0.42962234835891133
1	Deaths	138	North Africa and Middle East	3	Both	16	55-59 years	996	Liver cancer due to NASH	3	Rate	1990	0.8792534455771547	1.6631639289018962	0.45326342453009655
1	Deaths	138	North Africa and Middle East	1	Male	17	60-64 years	996	Liver cancer due to NASH	1	Number	1990	49.9668106315997	90.11077509440449	26.053342902929113
1	Deaths	138	North Africa and Middle East	2	Female	17	60-64 years	996	Liver cancer due to NASH	1	Number	1990	52.30461027920831	107.57843327181155	24.03754403399525
1	Deaths	138	North Africa and Middle East	3	Both	17	60-64 years	996	Liver cancer due to NASH	1	Number	1990	102.27142091080798	191.2267054284047	52.29854556862079
1	Deaths	138	North Africa and Middle East	1	Male	17	60-64 years	996	Liver cancer due to NASH	2	Percent	1990	0.0005571876984446129	0.0009959687871540345	0.00028971139886537915
1	Deaths	138	North Africa and Middle East	2	Female	17	60-64 years	996	Liver cancer due to NASH	2	Percent	1990	0.0009074148962111549	0.0018464954976222757	0.0004191973239500953
1	Deaths	138	North Africa and Middle East	3	Both	17	60-64 years	996	Liver cancer due to NASH	2	Percent	1990	0.0006941542671873781	0.0012983318922447258	0.00035586989167143594
1	Deaths	138	North Africa and Middle East	1	Male	17	60-64 years	996	Liver cancer due to NASH	3	Rate	1990	1.3627943668895617	2.457680511172046	0.7105786520682972
1	Deaths	138	North Africa and Middle East	2	Female	17	60-64 years	996	Liver cancer due to NASH	3	Rate	1990	1.5208078777444392	3.12794852923722	0.6989151842138946
1	Deaths	138	North Africa and Middle East	3	Both	17	60-64 years	996	Liver cancer due to NASH	3	Rate	1990	1.4392746014750908	2.691150057325311	0.7360019804227528
1	Deaths	138	North Africa and Middle East	1	Male	18	65-69 years	996	Liver cancer due to NASH	1	Number	1990	51.71590929712976	89.85698647492315	28.110742178946655
1	Deaths	138	North Africa and Middle East	2	Female	18	65-69 years	996	Liver cancer due to NASH	1	Number	1990	56.268844958298224	114.177669628121	26.334143405926945
1	Deaths	138	North Africa and Middle East	3	Both	18	65-69 years	996	Liver cancer due to NASH	1	Number	1990	107.98475425542806	193.05012785387942	54.86337298536946
1	Deaths	138	North Africa and Middle East	1	Male	18	65-69 years	996	Liver cancer due to NASH	2	Percent	1990	0.0005356475557872239	0.0009111907029119275	0.00029126378851352633
1	Deaths	138	North Africa and Middle East	2	Female	18	65-69 years	996	Liver cancer due to NASH	2	Percent	1990	0.0008483578709836499	0.0017462893880365931	0.0003938184178955378
1	Deaths	138	North Africa and Middle East	3	Both	18	65-69 years	996	Liver cancer due to NASH	2	Percent	1990	0.000663000159829167	0.0011707056786792785	0.0003355153475804732
1	Deaths	138	North Africa and Middle East	1	Male	18	65-69 years	996	Liver cancer due to NASH	3	Rate	1990	1.968953555008538	3.4210794195969654	1.070246013256066
1	Deaths	138	North Africa and Middle East	2	Female	18	65-69 years	996	Liver cancer due to NASH	3	Rate	1990	2.232610104924813	4.530290592554918	1.0448743832610161
1	Deaths	138	North Africa and Middle East	3	Both	18	65-69 years	996	Liver cancer due to NASH	3	Rate	1990	2.098060385199041	3.750814903461014	1.0659529694972376
1	Deaths	138	North Africa and Middle East	1	Male	19	70-74 years	996	Liver cancer due to NASH	1	Number	1990	46.09167802461882	77.70332960913183	25.299671235908864
1	Deaths	138	North Africa and Middle East	2	Female	19	70-74 years	996	Liver cancer due to NASH	1	Number	1990	53.98697822764377	117.87289051015702	25.334434350973257
1	Deaths	138	North Africa and Middle East	3	Both	19	70-74 years	996	Liver cancer due to NASH	1	Number	1990	100.07865625226256	182.02510932835438	50.28244727916767
1	Deaths	138	North Africa and Middle East	1	Male	19	70-74 years	996	Liver cancer due to NASH	2	Percent	1990	0.0004808733521395042	0.0008117881550753417	0.0002685034957496645
1	Deaths	138	North Africa and Middle East	2	Female	19	70-74 years	996	Liver cancer due to NASH	2	Percent	1990	0.0007188983974064241	0.001531359458398924	0.00033685103899365975
1	Deaths	138	North Africa and Middle East	3	Both	19	70-74 years	996	Liver cancer due to NASH	2	Percent	1990	0.0005854284438474212	0.001068484611639194	0.0002983435071160505
1	Deaths	138	North Africa and Middle East	1	Male	19	70-74 years	996	Liver cancer due to NASH	3	Rate	1990	2.6392211775864785	4.449312367492163	1.4486655937352015
1	Deaths	138	North Africa and Middle East	2	Female	19	70-74 years	996	Liver cancer due to NASH	3	Rate	1990	3.213714266297612	7.016688139960763	1.5080976149284369
1	Deaths	138	North Africa and Middle East	3	Both	19	70-74 years	996	Liver cancer due to NASH	3	Rate	1990	2.920891095100172	5.312576535616757	1.4675412120578335
1	Deaths	138	North Africa and Middle East	1	Male	20	75-79 years	996	Liver cancer due to NASH	1	Number	1990	31.269785045254938	54.227143840470234	15.79033930324261
1	Deaths	138	North Africa and Middle East	2	Female	20	75-79 years	996	Liver cancer due to NASH	1	Number	1990	45.31076370420952	96.37707200625306	20.367308721241415
1	Deaths	138	North Africa and Middle East	3	Both	20	75-79 years	996	Liver cancer due to NASH	1	Number	1990	76.58054874946444	145.9607759408589	37.79984731930846
1	Deaths	138	North Africa and Middle East	1	Male	20	75-79 years	996	Liver cancer due to NASH	2	Percent	1990	0.00037335072480095596	0.0006525735482413301	0.00018726820348299582
1	Deaths	138	North Africa and Middle East	2	Female	20	75-79 years	996	Liver cancer due to NASH	2	Percent	1990	0.0005861660052866876	0.0012262188909769457	0.0002640773285345102
1	Deaths	138	North Africa and Middle East	3	Both	20	75-79 years	996	Liver cancer due to NASH	2	Percent	1990	0.0004755060544823719	0.0008944137317611446	0.00023569996076537665
1	Deaths	138	North Africa and Middle East	1	Male	20	75-79 years	996	Liver cancer due to NASH	3	Rate	1990	3.0878507155691777	5.354860120360115	1.5592755257521884
1	Deaths	138	North Africa and Middle East	2	Female	20	75-79 years	996	Liver cancer due to NASH	3	Rate	1990	4.457064073329709	9.480281284507992	2.0034621478566352
1	Deaths	138	North Africa and Middle East	3	Both	20	75-79 years	996	Liver cancer due to NASH	3	Rate	1990	3.773784617223554	7.192747244024926	1.8627247346279017
1	Deaths	138	North Africa and Middle East	1	Male	21	80+ years	996	Liver cancer due to NASH	1	Number	1990	29.070831324029804	51.21094587715062	16.956042778807358
1	Deaths	138	North Africa and Middle East	2	Female	21	80+ years	996	Liver cancer due to NASH	1	Number	1990	50.619840100337946	109.3071515837741	23.111051329396403
1	Deaths	138	North Africa and Middle East	3	Both	21	80+ years	996	Liver cancer due to NASH	1	Number	1990	79.69067142436778	155.43592030551136	40.54044214167011
1	Deaths	138	North Africa and Middle East	1	Male	21	80+ years	996	Liver cancer due to NASH	2	Percent	1990	0.0002223880890290846	0.000387089152296682	0.00012914490049327
1	Deaths	138	North Africa and Middle East	2	Female	21	80+ years	996	Liver cancer due to NASH	2	Percent	1990	0.00032190058329421124	0.0006930407881292774	0.00014875951138167915
1	Deaths	138	North Africa and Middle East	3	Both	21	80+ years	996	Liver cancer due to NASH	2	Percent	1990	0.0002767314414241288	0.0005375833145580082	0.0001424109442460227
1	Deaths	138	North Africa and Middle East	1	Male	21	80+ years	996	Liver cancer due to NASH	3	Rate	1990	3.5408798504082277	6.237585859020847	2.0652766874441117
1	Deaths	138	North Africa and Middle East	2	Female	21	80+ years	996	Liver cancer due to NASH	3	Rate	1990	5.3562434056658255	11.566131159288192	2.445452534731681
1	Deaths	138	North Africa and Middle East	3	Both	21	80+ years	996	Liver cancer due to NASH	3	Rate	1990	4.5123212339249275	8.801240988098321	2.295519596445842
1	Deaths	138	North Africa and Middle East	1	Male	22	All ages	996	Liver cancer due to NASH	1	Number	1990	304.8449586988751	478.7985072243585	201.88181105868617
1	Deaths	138	North Africa and Middle East	2	Female	22	All ages	996	Liver cancer due to NASH	1	Number	1990	389.4226233281163	701.4088150127149	229.33802329950322
1	Deaths	138	North Africa and Middle East	3	Both	22	All ages	996	Liver cancer due to NASH	1	Number	1990	694.2675820269909	1140.1557103356315	437.63782687378585
1	Deaths	138	North Africa and Middle East	1	Male	22	All ages	996	Liver cancer due to NASH	2	Percent	1990	0.00022421813312113305	0.0003514661468714434	0.00014926785284250717
1	Deaths	138	North Africa and Middle East	2	Female	22	All ages	996	Liver cancer due to NASH	2	Percent	1990	0.0003517006323837388	0.000623144676610221	0.0002061449681406562
1	Deaths	138	North Africa and Middle East	3	Both	22	All ages	996	Liver cancer due to NASH	2	Percent	1990	0.00028144830516257913	0.00045958462479523565	0.00017878291142632452
1	Deaths	138	North Africa and Middle East	1	Male	22	All ages	996	Liver cancer due to NASH	3	Rate	1990	0.17546519798621624	0.2755908289387658	0.11620081269646058
1	Deaths	138	North Africa and Middle East	2	Female	22	All ages	996	Liver cancer due to NASH	3	Rate	1990	0.23536245748189952	0.42392324562449374	0.13860920635915985
1	Deaths	138	North Africa and Middle East	3	Both	22	All ages	996	Liver cancer due to NASH	3	Rate	1990	0.20468286544076358	0.33613889497590477	0.12902368877467293
1	Deaths	138	North Africa and Middle East	1	Male	24	15-49 years	996	Liver cancer due to NASH	1	Number	1990	34.19510337722476	54.68962510738458	21.10741125968226
1	Deaths	138	North Africa and Middle East	2	Female	24	15-49 years	996	Liver cancer due to NASH	1	Number	1990	61.78741944381866	99.23985825058845	38.08949107352775
1	Deaths	138	North Africa and Middle East	3	Both	24	15-49 years	996	Liver cancer due to NASH	1	Number	1990	95.9825228210435	148.5939560493641	61.081911059188045
1	Deaths	138	North Africa and Middle East	1	Male	24	15-49 years	996	Liver cancer due to NASH	2	Percent	1990	0.00016463043534110616	0.0002566606706557247	0.00010118453926336603
1	Deaths	138	North Africa and Middle East	2	Female	24	15-49 years	996	Liver cancer due to NASH	2	Percent	1990	0.00043920550773669207	0.000689904851706257	0.0002740386081432072
1	Deaths	138	North Africa and Middle East	3	Both	24	15-49 years	996	Liver cancer due to NASH	2	Percent	1990	0.00027550390369812184	0.0004258417146847833	0.00017566785120729094
1	Deaths	138	North Africa and Middle East	1	Male	24	15-49 years	996	Liver cancer due to NASH	3	Rate	1990	0.041626420025099885	0.06657483326257456	0.025694496578807086
1	Deaths	138	North Africa and Middle East	2	Female	24	15-49 years	996	Liver cancer due to NASH	3	Rate	1990	0.0790879428304268	0.12702709235103665	0.04875457689574346
1	Deaths	138	North Africa and Middle East	3	Both	24	15-49 years	996	Liver cancer due to NASH	3	Rate	1990	0.059887062640784736	0.09271329084110376	0.03811127407685145
1	Deaths	138	North Africa and Middle East	1	Male	25	50-69 years	996	Liver cancer due to NASH	1	Number	1990	164.21756092774675	274.48628411506513	98.2542391390588
1	Deaths	138	North Africa and Middle East	2	Female	25	50-69 years	996	Liver cancer due to NASH	1	Number	1990	177.71762185210613	331.44332887120646	90.7160499703712
1	Deaths	138	North Africa and Middle East	3	Both	25	50-69 years	996	Liver cancer due to NASH	1	Number	1990	341.9351827798527	587.6014395817211	194.87151525327138
1	Deaths	138	North Africa and Middle East	1	Male	25	50-69 years	996	Liver cancer due to NASH	2	Percent	1990	0.0005290611491918278	0.0008751993861689165	0.000311519398641606
1	Deaths	138	North Africa and Middle East	2	Female	25	50-69 years	996	Liver cancer due to NASH	2	Percent	1990	0.0008791805869952197	0.001642933803200079	0.00044736738608238145
1	Deaths	138	North Africa and Middle East	3	Both	25	50-69 years	996	Liver cancer due to NASH	2	Percent	1990	0.0006671350107894693	0.0011324252472783407	0.0003803418615764743
1	Deaths	138	North Africa and Middle East	1	Male	25	50-69 years	996	Liver cancer due to NASH	3	Rate	1990	1.0260094786553173	1.7149537946605113	0.6138794176774752
1	Deaths	138	North Africa and Middle East	2	Female	25	50-69 years	996	Liver cancer due to NASH	3	Rate	1990	1.1686744626708587	2.1795776369140465	0.5965504706279064
1	Deaths	138	North Africa and Middle East	3	Both	25	50-69 years	996	Liver cancer due to NASH	3	Rate	1990	1.0955166345478482	1.8825999311117594	0.6243434349864807
1	Deaths	138	North Africa and Middle East	1	Male	26	70+ years	996	Liver cancer due to NASH	1	Number	1990	106.43229439390355	177.19588926572186	62.779478121704436
1	Deaths	138	North Africa and Middle East	2	Female	26	70+ years	996	Liver cancer due to NASH	1	Number	1990	149.91758203219138	309.5469583198793	73.06247100725354
1	Deaths	138	North Africa and Middle East	3	Both	26	70+ years	996	Liver cancer due to NASH	1	Number	1990	256.3498764260949	469.6106278887435	136.89912082060712
1	Deaths	138	North Africa and Middle East	1	Male	26	70+ years	996	Liver cancer due to NASH	2	Percent	1990	0.0003429605138479184	0.0005774980191038399	0.00020217071223869285
1	Deaths	138	North Africa and Middle East	2	Female	26	70+ years	996	Liver cancer due to NASH	2	Percent	1990	0.0004841449388974395	0.0010006511049710741	0.00023734474948869074
1	Deaths	138	North Africa and Middle East	3	Both	26	70+ years	996	Liver cancer due to NASH	2	Percent	1990	0.0004134768232039945	0.0007606442958261685	0.00022453854591038543
1	Deaths	138	North Africa and Middle East	1	Male	26	70+ years	996	Liver cancer due to NASH	3	Rate	1990	2.9728947970919792	4.949482112210533	1.7535728693532278
1	Deaths	138	North Africa and Middle East	2	Female	26	70+ years	996	Liver cancer due to NASH	3	Rate	1990	4.116848821381969	8.500390769695912	2.006350046313307
1	Deaths	138	North Africa and Middle East	3	Both	26	70+ years	996	Liver cancer due to NASH	3	Rate	1990	3.549740581928304	6.502815319289206	1.8956762202587418
1	Deaths	138	North Africa and Middle East	1	Male	27	Age-standardized	996	Liver cancer due to NASH	3	Rate	1990	0.37685491739561233	0.5971545305153314	0.24874481767066034
1	Deaths	138	North Africa and Middle East	2	Female	27	Age-standardized	996	Liver cancer due to NASH	3	Rate	1990	0.4931987396427903	0.9169980359858783	0.2775681379834993
1	Deaths	138	North Africa and Middle East	3	Both	27	Age-standardized	996	Liver cancer due to NASH	3	Rate	1990	0.4355095384134274	0.742276411244436	0.26692511099281924
1	Deaths	138	North Africa and Middle East	1	Male	30	80-84 years	996	Liver cancer due to NASH	1	Number	1990	17.474976550369615	32.10295916962736	9.480306062715265
1	Deaths	138	North Africa and Middle East	2	Female	30	80-84 years	996	Liver cancer due to NASH	1	Number	1990	28.733678687778987	65.91445792894596	12.210444162791491
1	Deaths	138	North Africa and Middle East	3	Both	30	80-84 years	996	Liver cancer due to NASH	1	Number	1990	46.20865523814864	94.80957718662914	22.03332501733972
1	Deaths	138	North Africa and Middle East	1	Male	30	80-84 years	996	Liver cancer due to NASH	2	Percent	1990	0.00026238436454596546	0.0004843374671369903	0.00014276704632006237
1	Deaths	138	North Africa and Middle East	2	Female	30	80-84 years	996	Liver cancer due to NASH	2	Percent	1990	0.0004028551561121292	0.0009231159021585562	0.0001742365065809581
1	Deaths	138	North Africa and Middle East	3	Both	30	80-84 years	996	Liver cancer due to NASH	2	Percent	1990	0.00033503329602397534	0.0006817909325526262	0.00015832613192716825
1	Deaths	138	North Africa and Middle East	1	Male	30	80-84 years	996	Liver cancer due to NASH	3	Rate	1990	3.4078857461840872	6.260564450496437	1.8488036197053788
1	Deaths	138	North Africa and Middle East	2	Female	30	80-84 years	996	Liver cancer due to NASH	3	Rate	1990	5.096744696732448	11.69182573306338	2.1658736149897972
1	Deaths	138	North Africa and Middle East	3	Both	30	80-84 years	996	Liver cancer due to NASH	3	Rate	1990	4.2923070182921785	8.806830916462472	2.0466684243639808
1	Deaths	138	North Africa and Middle East	1	Male	31	85-89 years	996	Liver cancer due to NASH	1	Number	1990	7.8452879996638245	13.869768275113875	4.364105082968698
1	Deaths	138	North Africa and Middle East	2	Female	31	85-89 years	996	Liver cancer due to NASH	1	Number	1990	16.02602833980455	35.75799481956868	7.436152092688559
1	Deaths	138	North Africa and Middle East	3	Both	31	85-89 years	996	Liver cancer due to NASH	1	Number	1990	23.871316339468358	48.23449992408809	12.461322106232846
1	Deaths	138	North Africa and Middle East	1	Male	31	85-89 years	996	Liver cancer due to NASH	2	Percent	1990	0.0001866411733890528	0.0003320935966020706	0.0001035353862761091
1	Deaths	138	North Africa and Middle East	2	Female	31	85-89 years	996	Liver cancer due to NASH	2	Percent	1990	0.00028739871249188744	0.0006298036708776308	0.00013485121277983971
1	Deaths	138	North Africa and Middle East	3	Both	31	85-89 years	996	Liver cancer due to NASH	2	Percent	1990	0.0002440944797776764	0.0004961297941223087	0.0001285883451564664
1	Deaths	138	North Africa and Middle East	1	Male	31	85-89 years	996	Liver cancer due to NASH	3	Rate	1990	3.483560151756634	6.158623122485172	1.9378029927976879
1	Deaths	138	North Africa and Middle East	2	Female	31	85-89 years	996	Liver cancer due to NASH	3	Rate	1990	5.957086312061871	13.29171875712717	2.7641159061063707
1	Deaths	138	North Africa and Middle East	3	Both	31	85-89 years	996	Liver cancer due to NASH	3	Rate	1990	4.829967022331414	9.75945526668769	2.5213429360927515
1	Deaths	138	North Africa and Middle East	1	Male	32	90-94 years	996	Liver cancer due to NASH	1	Number	1990	3.0492767442776634	5.755692610077184	1.597001634998929
1	Deaths	138	North Africa and Middle East	2	Female	32	90-94 years	996	Liver cancer due to NASH	1	Number	1990	4.840890475557822	10.158340029356838	2.3242471451130235
1	Deaths	138	North Africa and Middle East	3	Both	32	90-94 years	996	Liver cancer due to NASH	1	Number	1990	7.890167219835486	15.73960355247163	4.072214295928955
1	Deaths	138	North Africa and Middle East	1	Male	32	90-94 years	996	Liver cancer due to NASH	2	Percent	1990	0.00017585525259402026	0.00033490468059578743	9.171288961210847e-05
1	Deaths	138	North Africa and Middle East	2	Female	32	90-94 years	996	Liver cancer due to NASH	2	Percent	1990	0.00021526601933315482	0.000447779747139878	0.00010313934123070281
1	Deaths	138	North Africa and Middle East	3	Both	32	90-94 years	996	Liver cancer due to NASH	2	Percent	1990	0.0001981061351966011	0.000397049646027865	0.00010262924320448313
1	Deaths	138	North Africa and Middle East	1	Male	32	90-94 years	996	Liver cancer due to NASH	3	Rate	1990	4.466815438718138	8.43138185455153	2.339411000414515
1	Deaths	138	North Africa and Middle East	2	Female	32	90-94 years	996	Liver cancer due to NASH	3	Rate	1990	5.5646413790350495	11.67709113748405	2.6717402312866123
1	Deaths	138	North Africa and Middle East	3	Both	32	90-94 years	996	Liver cancer due to NASH	3	Rate	1990	5.0819429358698835	10.137651694604191	2.6228545096634823
1	Deaths	138	North Africa and Middle East	1	Male	37	20+ years	996	Liver cancer due to NASH	1	Number	1990	302.05280780425636	475.197196050336	198.8941805634693
1	Deaths	138	North Africa and Middle East	2	Female	37	20+ years	996	Liver cancer due to NASH	1	Number	1990	384.765652309616	696.5252580267165	224.6934975052714
1	Deaths	138	North Africa and Middle East	3	Both	37	20+ years	996	Liver cancer due to NASH	1	Number	1990	686.8184601138728	1130.9259537737769	430.22254810409174
1	Deaths	138	North Africa and Middle East	1	Male	37	20+ years	996	Liver cancer due to NASH	2	Percent	1990	0.00037912932745048564	0.0005911023267709456	0.00025309176641618317
1	Deaths	138	North Africa and Middle East	2	Female	37	20+ years	996	Liver cancer due to NASH	2	Percent	1990	0.0006079310063659954	0.0010876424161113877	0.00035417618342836776
1	Deaths	138	North Africa and Middle East	3	Both	37	20+ years	996	Liver cancer due to NASH	2	Percent	1990	0.00048042570670293563	0.0007788503422212145	0.00030494524771880694
1	Deaths	138	North Africa and Middle East	1	Male	37	20+ years	996	Liver cancer due to NASH	3	Rate	1990	0.3632665141732075	0.5715001631964813	0.2392018673418533
1	Deaths	138	North Africa and Middle East	2	Female	37	20+ years	996	Liver cancer due to NASH	3	Rate	1990	0.48538296740150644	0.878668598877577	0.28345148773095363
1	Deaths	138	North Africa and Middle East	3	Both	37	20+ years	996	Liver cancer due to NASH	3	Rate	1990	0.42286667746602213	0.6962988450443214	0.26488335717939215
1	Deaths	138	North Africa and Middle East	1	Male	41	50-74 years	996	Liver cancer due to NASH	1	Number	1990	210.30923895236555	334.94973084376676	128.3782095346309
1	Deaths	138	North Africa and Middle East	2	Female	41	50-74 years	996	Liver cancer due to NASH	1	Number	1990	231.70460007974998	439.58814637442333	120.29806486527863
1	Deaths	138	North Africa and Middle East	3	Both	41	50-74 years	996	Liver cancer due to NASH	1	Number	1990	442.0138390321163	738.8644489922067	255.95918070412992
1	Deaths	138	North Africa and Middle East	1	Male	41	50-74 years	996	Liver cancer due to NASH	2	Percent	1990	0.0005176829197461334	0.0008373393428189195	0.0003205314279540999
1	Deaths	138	North Africa and Middle East	2	Female	41	50-74 years	996	Liver cancer due to NASH	2	Percent	1990	0.000835744262811111	0.0016004838594012168	0.00043492028233696825
1	Deaths	138	North Africa and Middle East	3	Both	41	50-74 years	996	Liver cancer due to NASH	2	Percent	1990	0.0006466883305239572	0.001059339541678072	0.0003824123902837278
1	Deaths	138	North Africa and Middle East	1	Male	41	50-74 years	996	Liver cancer due to NASH	3	Rate	1990	1.1847156726907786	1.8868414800552196	0.7231811480336643
1	Deaths	138	North Africa and Middle East	2	Female	41	50-74 years	996	Liver cancer due to NASH	3	Rate	1990	1.372116037361639	2.6031677630345693	0.7123850972678443
1	Deaths	138	North Africa and Middle East	3	Both	41	50-74 years	996	Liver cancer due to NASH	3	Rate	1990	1.2760753823750144	2.1330706213533936	0.7389434007419983
1	Deaths	138	North Africa and Middle East	1	Male	157	25+ years	996	Liver cancer due to NASH	1	Number	1990	299.5137077452887	469.9329114085219	196.4552949623312
1	Deaths	138	North Africa and Middle East	2	Female	157	25+ years	996	Liver cancer due to NASH	1	Number	1990	380.03982972200924	692.6390513478811	218.1948985955684
1	Deaths	138	North Africa and Middle East	3	Both	157	25+ years	996	Liver cancer due to NASH	1	Number	1990	679.5535374672978	1123.0030913250298	423.2781014805702
1	Deaths	138	North Africa and Middle East	1	Male	157	25+ years	996	Liver cancer due to NASH	2	Percent	1990	0.0003906802311954029	0.0006091064517402925	0.0002605817478873656
1	Deaths	138	North Africa and Middle East	2	Female	157	25+ years	996	Liver cancer due to NASH	2	Percent	1990	0.0006195668917636637	0.0011124688722328627	0.000355295961583652
1	Deaths	138	North Africa and Middle East	3	Both	157	25+ years	996	Liver cancer due to NASH	2	Percent	1990	0.0004924170951895109	0.0007987972259009136	0.00030952809623237417
1	Deaths	138	North Africa and Middle East	1	Male	157	25+ years	996	Liver cancer due to NASH	3	Rate	1990	0.4439037036718684	0.6964788403906649	0.29116274409013276
1	Deaths	138	North Africa and Middle East	2	Female	157	25+ years	996	Liver cancer due to NASH	3	Rate	1990	0.5929552157222236	1.080686564905684	0.3404374832523802
1	Deaths	138	North Africa and Middle East	3	Both	157	25+ years	996	Liver cancer due to NASH	3	Rate	1990	0.516514742782068	0.8535716774002204	0.32172502629645994
1	Deaths	138	North Africa and Middle East	1	Male	158	<20 years	996	Liver cancer due to NASH	1	Number	1990	2.7921508946187283	5.3063743184580145	1.465859069712936
1	Deaths	138	North Africa and Middle East	2	Female	158	<20 years	996	Liver cancer due to NASH	1	Number	1990	4.656971018499915	7.788073654440978	2.580170449813316
1	Deaths	138	North Africa and Middle East	3	Both	158	<20 years	996	Liver cancer due to NASH	1	Number	1990	7.4491219131186455	12.821716110188357	4.048595462256135
1	Deaths	138	North Africa and Middle East	1	Male	158	<20 years	996	Liver cancer due to NASH	2	Percent	1990	4.961958420658879e-06	9.603042692991992e-06	2.583999531911986e-06
1	Deaths	138	North Africa and Middle East	2	Female	158	<20 years	996	Liver cancer due to NASH	2	Percent	1990	9.817650820328242e-06	1.633984509972088e-05	5.395841768940333e-06
1	Deaths	138	North Africa and Middle East	3	Both	158	<20 years	996	Liver cancer due to NASH	2	Percent	1990	7.18307525444122e-06	1.2452124898230132e-05	3.879627346493224e-06
1	Deaths	138	North Africa and Middle East	1	Male	158	<20 years	996	Liver cancer due to NASH	3	Rate	1990	0.0030823140417735326	0.005857818108688934	0.0016181926279647718
1	Deaths	138	North Africa and Middle East	2	Female	158	<20 years	996	Liver cancer due to NASH	3	Rate	1990	0.005403394366170618	0.009036352844060316	0.0029937224038753007
1	Deaths	138	North Africa and Middle East	3	Both	158	<20 years	996	Liver cancer due to NASH	3	Rate	1990	0.004213966376218889	0.007253241550336975	0.0022902894257663094
1	Deaths	138	North Africa and Middle East	1	Male	159	10-24 years	996	Liver cancer due to NASH	1	Number	1990	5.331250953586653	9.891294712980635	2.881227735809561
1	Deaths	138	North Africa and Middle East	2	Female	159	10-24 years	996	Liver cancer due to NASH	1	Number	1990	9.38279360610676	15.00857442644283	5.471408012980652
1	Deaths	138	North Africa and Middle East	3	Both	159	10-24 years	996	Liver cancer due to NASH	1	Number	1990	14.714044559693425	24.165129355514537	8.5276200350223
1	Deaths	138	North Africa and Middle East	1	Male	159	10-24 years	996	Liver cancer due to NASH	2	Percent	1990	6.367897067684642e-05	0.0001177027026183877	3.4477246654389176e-05
1	Deaths	138	North Africa and Middle East	2	Female	159	10-24 years	996	Liver cancer due to NASH	2	Percent	1990	0.00016364934897665417	0.00026002053092091457	9.504758212255249e-05
1	Deaths	138	North Africa and Middle East	3	Both	159	10-24 years	996	Liver cancer due to NASH	2	Percent	1990	0.00010431165656309348	0.00017050435040897777	6.040459740494232e-05
1	Deaths	138	North Africa and Middle East	1	Male	159	10-24 years	996	Liver cancer due to NASH	3	Rate	1990	0.009569290967817676	0.017754309069482044	0.005171639224741301
1	Deaths	138	North Africa and Middle East	2	Female	159	10-24 years	996	Liver cancer due to NASH	3	Rate	1990	0.01763881892334894	0.02821478737775174	0.010285761282643314
1	Deaths	138	North Africa and Middle East	3	Both	159	10-24 years	996	Liver cancer due to NASH	3	Rate	1990	0.013510764941305525	0.022188962468753164	0.007830251521567673
1	Deaths	138	North Africa and Middle East	1	Male	160	85+ years	996	Liver cancer due to NASH	1	Number	1990	11.595854773660214	21.028436709957695	6.501254222330623
1	Deaths	138	North Africa and Middle East	2	Female	160	85+ years	996	Liver cancer due to NASH	1	Number	1990	21.886161412558955	46.84688098759429	10.390064049767206
1	Deaths	138	North Africa and Middle East	3	Both	160	85+ years	996	Liver cancer due to NASH	1	Number	1990	33.48201618621916	65.44079117532775	17.756841084856426
1	Deaths	138	North Africa and Middle East	1	Male	160	85+ years	996	Liver cancer due to NASH	2	Percent	1990	0.00018085747426729499	0.0003259764877438617	0.00010160435378154975
1	Deaths	138	North Africa and Middle East	2	Female	160	85+ years	996	Liver cancer due to NASH	2	Percent	1990	0.0002547177578621502	0.0005498727766703595	0.00012179949619003686
1	Deaths	138	North Africa and Middle East	3	Both	160	85+ years	996	Liver cancer due to NASH	2	Percent	1990	0.00022315650761848128	0.00043323425875525253	0.00011933783948237665
1	Deaths	138	North Africa and Middle East	1	Male	160	85+ years	996	Liver cancer due to NASH	3	Rate	1990	3.7621361826321014	6.822424405523111	2.1092540584310435
1	Deaths	138	North Africa and Middle East	2	Female	160	85+ years	996	Liver cancer due to NASH	3	Rate	1990	5.739924248864362	12.286190487933327	2.724926471221691
1	Deaths	138	North Africa and Middle East	3	Both	160	85+ years	996	Liver cancer due to NASH	3	Rate	1990	4.855827737146221	9.49074294578294	2.575238031795477
1	Deaths	138	North Africa and Middle East	1	Male	162	10-19 years	996	Liver cancer due to NASH	1	Number	1990	2.7921508946187283	5.3063743184580145	1.465859069712936
1	Deaths	138	North Africa and Middle East	2	Female	162	10-19 years	996	Liver cancer due to NASH	1	Number	1990	4.656971018499915	7.788073654440978	2.580170449813316
1	Deaths	138	North Africa and Middle East	3	Both	162	10-19 years	996	Liver cancer due to NASH	1	Number	1990	7.4491219131186455	12.821716110188357	4.048595462256135
1	Deaths	138	North Africa and Middle East	1	Male	162	10-19 years	996	Liver cancer due to NASH	2	Percent	1990	5.201749468915188e-05	0.0001008817392261093	2.751990728424568e-05
1	Deaths	138	North Africa and Middle East	2	Female	162	10-19 years	996	Liver cancer due to NASH	2	Percent	1990	0.00012312070813188234	0.00020734832517925616	6.731815386310944e-05
1	Deaths	138	North Africa and Middle East	3	Both	162	10-19 years	996	Liver cancer due to NASH	2	Percent	1990	8.140880687603146e-05	0.00014200428380813066	4.419513634115115e-05
1	Deaths	138	North Africa and Middle East	1	Male	162	10-19 years	996	Liver cancer due to NASH	3	Rate	1990	0.006974159219004723	0.013254118695335526	0.0036613832599459674
1	Deaths	138	North Africa and Middle East	2	Female	162	10-19 years	996	Liver cancer due to NASH	3	Rate	1990	0.01225003782280369	0.020486319638814095	0.006787069422148712
1	Deaths	138	North Africa and Middle East	3	Both	162	10-19 years	996	Liver cancer due to NASH	3	Rate	1990	0.009543838308423673	0.016427222808187057	0.005187073177033523
1	Deaths	138	North Africa and Middle East	1	Male	169	10 to 54 years	996	Liver cancer due to NASH	1	Number	1990	58.37958748787559	97.84319051495373	36.84334629234247
1	Deaths	138	North Africa and Middle East	2	Female	169	10 to 54 years	996	Liver cancer due to NASH	1	Number	1990	91.99984250299262	153.7458371113396	57.24704083069986
1	Deaths	138	North Africa and Middle East	3	Both	169	10 to 54 years	996	Liver cancer due to NASH	1	Number	1990	150.3794299908684	240.58918428432207	95.16680736970503
1	Deaths	138	North Africa and Middle East	1	Male	169	10 to 54 years	996	Liver cancer due to NASH	2	Percent	1990	0.00020647399598043478	0.0003431897601382071	0.00013126985822948064
1	Deaths	138	North Africa and Middle East	2	Female	169	10 to 54 years	996	Liver cancer due to NASH	2	Percent	1990	0.00047543932739648343	0.0007872359063013233	0.0002920234804016058
1	Deaths	138	North Africa and Middle East	3	Both	169	10 to 54 years	996	Liver cancer due to NASH	2	Percent	1990	0.00031576364380240775	0.0005046111674905216	0.0002033505122382302
1	Deaths	138	North Africa and Middle East	1	Male	169	10 to 54 years	996	Liver cancer due to NASH	3	Rate	1990	0.05366110755358277	0.089935098816843	0.03386551452488224
1	Deaths	138	North Africa and Middle East	2	Female	169	10 to 54 years	996	Liver cancer due to NASH	3	Rate	1990	0.08896236703612356	0.1486697500697369	0.0553569671377102
1	Deaths	138	North Africa and Middle East	3	Both	169	10 to 54 years	996	Liver cancer due to NASH	3	Rate	1990	0.07086435095742638	0.11337452464556115	0.04484612049237115
1	Deaths	138	North Africa and Middle East	1	Male	197	15-39 years	996	Liver cancer due to NASH	1	Number	1990	14.43861758651824	24.631534811804844	8.470498929710244
1	Deaths	138	North Africa and Middle East	2	Female	197	15-39 years	996	Liver cancer due to NASH	1	Number	1990	30.39604021338674	48.00000845597322	18.479447841615926
1	Deaths	138	North Africa and Middle East	3	Both	197	15-39 years	996	Liver cancer due to NASH	1	Number	1990	44.83465779990493	70.73892982135875	27.755098886254412
1	Deaths	138	North Africa and Middle East	1	Male	197	15-39 years	996	Liver cancer due to NASH	2	Percent	1990	0.00010371689114804415	0.00017634083686586633	6.0708003311678584e-05
1	Deaths	138	North Africa and Middle East	2	Female	197	15-39 years	996	Liver cancer due to NASH	2	Percent	1990	0.0003171515314236359	0.0005004020034921513	0.0001898168037903432
1	Deaths	138	North Africa and Middle East	3	Both	197	15-39 years	996	Liver cancer due to NASH	2	Percent	1990	0.00019073585180474757	0.0003018852108524983	0.00011557608085014409
1	Deaths	138	North Africa and Middle East	1	Male	197	15-39 years	996	Liver cancer due to NASH	3	Rate	1990	0.021073684219766717	0.03595061531076518	0.01236299933556385
1	Deaths	138	North Africa and Middle East	2	Female	197	15-39 years	996	Liver cancer due to NASH	3	Rate	1990	0.04653790408447976	0.07349048671788846	0.028292987019030148
1	Deaths	138	North Africa and Middle East	3	Both	197	15-39 years	996	Liver cancer due to NASH	3	Rate	1990	0.0335013249450841	0.05285749887485178	0.020739147621492995
1	Deaths	138	North Africa and Middle East	1	Male	228	55+ years	996	Liver cancer due to NASH	1	Number	1990	246.4653712109997	397.3261560467759	153.3779867903578
1	Deaths	138	North Africa and Middle East	2	Female	228	55+ years	996	Liver cancer due to NASH	1	Number	1990	297.42278082512314	574.4493144038546	155.50991802610116
1	Deaths	138	North Africa and Middle East	3	Both	228	55+ years	996	Liver cancer due to NASH	1	Number	1990	543.8881520361235	936.9700642786879	314.7948168073163
1	Deaths	138	North Africa and Middle East	1	Male	228	55+ years	996	Liver cancer due to NASH	2	Percent	1990	0.0004342100208405324	0.0006910908630259195	0.0002723566372902022
1	Deaths	138	North Africa and Middle East	2	Female	228	55+ years	996	Liver cancer due to NASH	2	Percent	1990	0.0006232754372315385	0.0012133999837194496	0.0003237232765585555
1	Deaths	138	North Africa and Middle East	3	Both	228	55+ years	996	Liver cancer due to NASH	2	Percent	1990	0.000520556280235453	0.0008846664272597752	0.00030126361731572346
1	Deaths	138	North Africa and Middle East	1	Male	228	55+ years	996	Liver cancer due to NASH	3	Rate	1990	1.7125586439251983	2.7608111421581722	1.0657432148583685
1	Deaths	138	North Africa and Middle East	2	Female	228	55+ years	996	Liver cancer due to NASH	3	Rate	1990	2.1440256283847825	4.141021238766844	1.1210212236971115
1	Deaths	138	North Africa and Middle East	3	Both	228	55+ years	996	Liver cancer due to NASH	3	Rate	1990	1.9243270201465343	3.3150874954896294	1.1137734284459355
1	Deaths	138	North Africa and Middle East	1	Male	232	65-74 years	996	Liver cancer due to NASH	1	Number	1990	97.80758732174857	164.6331338210832	55.79540405891845
1	Deaths	138	North Africa and Middle East	2	Female	232	65-74 years	996	Liver cancer due to NASH	1	Number	1990	110.25582318594192	222.8267232989826	51.504074540014805
1	Deaths	138	North Africa and Middle East	3	Both	232	65-74 years	996	Liver cancer due to NASH	1	Number	1990	208.06341050769063	358.5484002279064	109.01667542453495
1	Deaths	138	North Africa and Middle East	1	Male	232	65-74 years	996	Liver cancer due to NASH	2	Percent	1990	0.0005083545882405152	0.0008415646281252272	0.00029015499157815947
1	Deaths	138	North Africa and Middle East	2	Female	232	65-74 years	996	Liver cancer due to NASH	2	Percent	1990	0.0007796120926169379	0.001574322066465931	0.00036628564229026155
1	Deaths	138	North Africa and Middle East	3	Both	232	65-74 years	996	Liver cancer due to NASH	2	Percent	1990	0.0006232718826254495	0.001074477024565469	0.0003247343356179689
1	Deaths	138	North Africa and Middle East	1	Male	232	65-74 years	996	Liver cancer due to NASH	3	Rate	1990	2.236634492991745	3.7647809937510024	1.2759125205498179
1	Deaths	138	North Africa and Middle East	2	Female	232	65-74 years	996	Liver cancer due to NASH	3	Rate	1990	2.6250072595045433	5.305132639434319	1.2262261135504398
1	Deaths	138	North Africa and Middle East	3	Both	232	65-74 years	996	Liver cancer due to NASH	3	Rate	1990	2.426907559474039	4.182204938519288	1.27159981205226
1	Deaths	138	North Africa and Middle East	1	Male	234	75+ years	996	Liver cancer due to NASH	1	Number	1990	60.34061636928473	103.69713852779651	34.03298776142012
1	Deaths	138	North Africa and Middle East	2	Female	234	75+ years	996	Liver cancer due to NASH	1	Number	1990	95.93060380454745	200.39095380293068	45.08142212159502
1	Deaths	138	North Africa and Middle East	3	Both	234	75+ years	996	Liver cancer due to NASH	1	Number	1990	156.2712201738323	298.9804227233282	80.56860136008149
1	Deaths	138	North Africa and Middle East	1	Male	234	75+ years	996	Liver cancer due to NASH	2	Percent	1990	0.00028133230591348494	0.0004839896971258883	0.00016060283223128232
1	Deaths	138	North Africa and Middle East	2	Female	234	75+ years	996	Liver cancer due to NASH	2	Percent	1990	0.00040898963374363804	0.000848375543058527	0.00019379078632759432
1	Deaths	138	North Africa and Middle East	3	Both	234	75+ years	996	Liver cancer due to NASH	2	Percent	1990	0.00034801941786737577	0.0006531747071772187	0.00018158575960600725
1	Deaths	138	North Africa and Middle East	1	Male	234	75+ years	996	Liver cancer due to NASH	3	Rate	1990	3.2906887821556725	5.655146251849727	1.855996471172176
1	Deaths	138	North Africa and Middle East	2	Female	234	75+ years	996	Liver cancer due to NASH	3	Rate	1990	4.890256922459218	10.215334941804409	2.298116845523137
1	Deaths	138	North Africa and Middle East	3	Both	234	75+ years	996	Liver cancer due to NASH	3	Rate	1990	4.1174440009285345	7.877555103030959	2.122826608535179
1	Deaths	138	North Africa and Middle East	1	Male	235	95+ years	996	Liver cancer due to NASH	1	Number	1990	0.701290029718733	1.334623321221107	0.3119131230010999
1	Deaths	138	North Africa and Middle East	2	Female	235	95+ years	996	Liver cancer due to NASH	1	Number	1990	1.0192425971965962	2.195540228209897	0.42622433342184546
1	Deaths	138	North Africa and Middle East	3	Both	235	95+ years	996	Liver cancer due to NASH	1	Number	1990	1.7205326269153292	3.3546711779472327	0.7577364021264452
1	Deaths	138	North Africa and Middle East	1	Male	235	95+ years	996	Liver cancer due to NASH	2	Percent	1990	0.00014788176313592684	0.00028367244101494733	6.4753626218747e-05
1	Deaths	138	North Africa and Middle East	2	Female	235	95+ years	996	Liver cancer due to NASH	2	Percent	1990	0.00013286646425522501	0.00028775802359493215	5.5355435412287234e-05
1	Deaths	138	North Africa and Middle East	3	Both	235	95+ years	996	Liver cancer due to NASH	2	Percent	1990	0.000138602131015447	0.00027198244604790015	6.17223849403829e-05
1	Deaths	138	North Africa and Middle East	1	Male	235	95+ years	996	Liver cancer due to NASH	3	Rate	1990	4.754106013922967	9.047527397878282	2.114486148442406
1	Deaths	138	North Africa and Middle East	2	Female	235	95+ years	996	Liver cancer due to NASH	3	Rate	1990	4.032025265071603	8.685345073853766	1.6861022936757244
1	Deaths	138	North Africa and Middle East	3	Both	235	95+ years	996	Liver cancer due to NASH	3	Rate	1990	4.298116023318649	8.380408320852975	1.8929248538986139
1	Deaths	138	North Africa and Middle East	1	Male	243	75-84 years	996	Liver cancer due to NASH	1	Number	1990	48.744761595624546	84.21288408955941	25.479591715621076
1	Deaths	138	North Africa and Middle East	2	Female	243	75-84 years	996	Liver cancer due to NASH	1	Number	1990	74.04444239198844	164.1840392614897	33.86004774528392
1	Deaths	138	North Africa and Middle East	3	Both	243	75-84 years	996	Liver cancer due to NASH	1	Number	1990	122.78920398761306	242.31078685492852	61.20818609935771
1	Deaths	138	North Africa and Middle East	1	Male	243	75-84 years	996	Liver cancer due to NASH	2	Percent	1990	0.00032419502252708046	0.0005527445705856883	0.0001717296026788115
1	Deaths	138	North Africa and Middle East	2	Female	243	75-84 years	996	Liver cancer due to NASH	2	Percent	1990	0.0004981922426978357	0.001087035448344121	0.00022650709274775994
1	Deaths	138	North Africa and Middle East	3	Both	243	75-84 years	996	Liver cancer due to NASH	2	Percent	1990	0.0004107001424499728	0.0008029161279241876	0.00020832551698729394
1	Deaths	138	North Africa and Middle East	1	Male	243	75-84 years	996	Liver cancer due to NASH	3	Rate	1990	3.1954304614525477	5.520519667301139	1.6702977068366218
1	Deaths	138	North Africa and Middle East	2	Female	243	75-84 years	996	Liver cancer due to NASH	3	Rate	1990	4.685257176660704	10.388955921508414	2.1425380025257716
1	Deaths	138	North Africa and Middle East	3	Both	243	75-84 years	996	Liver cancer due to NASH	3	Rate	1990	3.953515772838909	7.801822038496209	1.9707557449031223
1	Deaths	138	North Africa and Middle East	1	Male	284	20-54 years	996	Liver cancer due to NASH	1	Number	1990	55.58743659325685	93.9493076678092	34.2493330218245
[truncated: 147,401 more rows]
